# Supplementary material for: 8-[(3-Phenyl-1,2,4-oxa­diazol-5-yl)meth­oxy]quinoline monohydrate
Source: Acta Crystallogr Sect E Struct Rep Online. 2013 Jun 8;69(Pt 7):o1034. doi: 10.1107/S1600536813014529 (PMC3772468; doi:10.1107/S1600536813014529)
Supplement: Supplementary file 1 [file e-69-o1034-sup1.cif]

##############################################################################
#                                                                            #
# This CIF contains the data in a paper accepted for publication in          #
# Acta Crystallographica Section E. It conforms to the requirements of       #
# Notes for Authors for Acta Crystallographica Section E, and has been       #
# peer reviewed under the auspices of the IUCr Commission on Journals.       #
#                                                                            #
# Full details of the Crystallographic Information File format               #
# are given in the paper "The Crystallographic Information File (CIF):       #
# a New Standard Archive File for Crystallography" by S. R. Hall, F. H.      #
# Allen and I. D. Brown [Acta Cryst. (1991), A47, 655-685].                  #
#                                                                            #
# The current version of the core CIF dictionary is obtainable from          #
# ftp://ftp.iucr.org/pub/cif_core.dic.                                       #
#                                                                            #
# Software is freely available for graphical display of the structure(s)     #
# in this CIF. For information consult the CIF software page                 #
# http://www.iucr.org/resources/cif/software.                                #
#                                                                            #
# This file may be used for bona fide research purposes within the           #
# scientific community so long as proper attribution is given to the journal # 
# article from which it was obtained.                                        #
#                                                                            #
##############################################################################
data_global
_audit_creation_method     'from SHELXL97 CIF and IUCr SHELXL97-template'
_journal_date_recd_electronic     2013-05-17
_journal_date_accepted     2013-05-27
_journal_name_full     'Acta Crystallographica, Section E'
_journal_year     2013
_journal_volume     69
_journal_issue      7
_journal_page_first     o1034
_journal_page_last     o1034
_journal_paper_category     QO
_journal_paper_doi     10.1107/S1600536813014529
_journal_coeditor_code     PV2633
_publ_contact_author_name     'Wang, Hai-bo'
_publ_contact_author_address
;
College of Food Science and Light Industry,
Nanjing University of Technology,
Xinmofan Road No.5 Nanjing,
Nanjing 210009
People's Republic of China
;
_publ_contact_author_email     wanghaibo@njut.edu.cn
_publ_contact_author_fax     '86 25  83369345'
_publ_contact_author_phone     '86 25 83587440'
_publ_section_title
;
8-[(3-Phenyl-1,2,4-oxadiazol-5-yl)methoxy]quinoline monohydrate
;
loop_
    _publ_author_name
    _publ_author_address
    'Shu-Yuan Bai'
;
College of Food Science and Light Industry,
Nanjing University of Technology,
Xinmofan Road No.5 Nanjing,
Nanjing 210009
People's Republic of China
College of Science,
Nanjing University of Technology,
Xinmofan Road No.5 Nanjing,
Nanjing 210009
People's Republic of China
;
    'Hong Shen'
;
College of Food Science and Light Industry,
Nanjing University of Technology,
Xinmofan Road No.5 Nanjing,
Nanjing 210009
People's Republic of China
College of Science,
Nanjing University of Technology,
Xinmofan Road No.5 Nanjing,
Nanjing 210009
People's Republic of China
;
    'Xin-Yi Han'
;
College of Food Science and Light Industry,
Nanjing University of Technology,
Xinmofan Road No.5 Nanjing,
Nanjing 210009
People's Republic of China
;
    'Ling-Jie Lv'
;
College of Food Science and Light Industry,
Nanjing University of Technology,
Xinmofan Road No.5 Nanjing,
Nanjing 210009
People's Republic of China
College of Science,
Nanjing University of Technology,
Xinmofan Road No.5 Nanjing,
Nanjing 210009
People's Republic of China
;
    'Hai-Bo Wang'
;
College of Food Science and Light Industry,
Nanjing University of Technology,
Xinmofan Road No.5 Nanjing,
Nanjing 210009
People's Republic of China
;
data_I
_audit_creation_method     SHELXL-97
_chemical_name_systematic
;
8-[(3-Phenyl-1,2,4-oxadiazol-5-yl)methoxy]quinoline monohydrate
;
_chemical_name_common     ?
_chemical_formula_moiety     'C18 H13 N3 O2, H2 O'
_chemical_formula_sum     'C18 H15 N3 O3'
_chemical_formula_iupac     'C18 H13 N3 O2, H2 O'
_chemical_formula_weight     321.33
_chemical_melting_point     438
_symmetry_cell_setting     monoclinic
_symmetry_space_group_name_H-M     'P 21/n'
_symmetry_space_group_name_Hall     '-P 2yn'
loop_
    _symmetry_equiv_pos_as_xyz
    'x, y, z'
    '-x+1/2, y+1/2, -z+1/2'
    '-x, -y, -z'
    'x-1/2, -y-1/2, z-1/2'
_cell_length_a     7.0430(14)
_cell_length_b     7.5800(15)
_cell_length_c     29.114(6)
_cell_angle_alpha     90.00
_cell_angle_beta     95.33(3)
_cell_angle_gamma     90.00
_cell_volume     1547.6(5)
_cell_formula_units_Z     4
_cell_measurement_reflns_used     25
_cell_measurement_theta_min     9
_cell_measurement_theta_max     13
_cell_measurement_temperature     293(2)
_exptl_crystal_description     block
_exptl_crystal_colour     colourless
_exptl_crystal_size_max     .30
_exptl_crystal_size_mid     .20
_exptl_crystal_size_min     .10
_exptl_crystal_density_diffrn     1.379
_exptl_crystal_density_meas     ?
_exptl_crystal_density_method     'not measured'
_exptl_crystal_F_000     672
_exptl_absorpt_coefficient_mu     0.096
_exptl_absorpt_correction_type     psi-scan
_exptl_absorpt_process_details     '(North <i>et al.</i>, 1968)'
_exptl_absorpt_correction_T_min     0.9715
_exptl_absorpt_correction_T_max     0.9904
_exptl_special_details
;
;
_diffrn_ambient_temperature     293(2)
_diffrn_radiation_type     MoK\a
_diffrn_radiation_wavelength     0.71073
_diffrn_radiation_source     'fine-focus sealed tube'
_diffrn_radiation_monochromator     graphite
_diffrn_measurement_device_type     'Enraf--Nonius CAD-4'
_diffrn_measurement_method     \w/2\q
_diffrn_detector_area_resol_mean     ?
_diffrn_reflns_number     3101
_diffrn_reflns_av_R_equivalents     0.0248
_diffrn_reflns_av_sigmaI/netI     0.0531
_diffrn_reflns_theta_min     1.40
_diffrn_reflns_theta_max     25.37
_diffrn_reflns_theta_full     25.37
_diffrn_measured_fraction_theta_max     1.000
_diffrn_measured_fraction_theta_full     1.000
_diffrn_reflns_limit_h_min     0
_diffrn_reflns_limit_h_max     8
_diffrn_reflns_limit_k_min     0
_diffrn_reflns_limit_k_max     9
_diffrn_reflns_limit_l_min     -35
_diffrn_reflns_limit_l_max     34
_diffrn_standards_number     3
_diffrn_standards_interval_count     200
_diffrn_standards_interval_time     120
_diffrn_standards_decay_%     1
_refine_special_details
;
 Refinement of F^2^ against ALL reflections.  The weighted R-factor wR and
 goodness of fit S are based on F^2^, conventional R-factors R are based
 on F, with F set to zero for negative F^2^. The threshold expression of
 F^2^ > 2sigma(F^2^) is used only for calculating R-factors(gt) etc. and is
 not relevant to the choice of reflections for refinement.  R-factors based
 on F^2^ are statistically about twice as large as those based on F, and R-
 factors based on ALL data will be even larger.
;
_reflns_number_total     2853
_reflns_number_gt     1608
_reflns_threshold_expression     I>2sigma(I)
_refine_ls_structure_factor_coef     Fsqd
_refine_ls_matrix_type     full
_refine_ls_R_factor_all     0.1069
_refine_ls_R_factor_gt     0.0521
_refine_ls_wR_factor_gt     0.1219
_refine_ls_wR_factor_ref     0.1438
_refine_ls_goodness_of_fit_ref     0.954
_refine_ls_restrained_S_all     0.954
_refine_ls_number_reflns     2853
_refine_ls_number_parameters     223
_refine_ls_number_restraints     0
_refine_ls_hydrogen_treatment     mixed
_refine_ls_weighting_scheme     calc
_refine_ls_weighting_details
                 'calc w=1/[\s^2^(Fo^2^)+(0.0700P)^2^] where P=(Fo^2^+2Fc^2^)/3'
_atom_sites_solution_hydrogens     geom
_atom_sites_solution_primary     direct
_atom_sites_solution_secondary     difmap
_refine_ls_shift/su_max     0.000
_refine_ls_shift/su_mean     0.000
_refine_diff_density_max     0.152
_refine_diff_density_min     -0.153
_refine_ls_extinction_method     none
_refine_ls_extinction_coef     ?
loop_
    _atom_type_symbol
    _atom_type_description
    _atom_type_scat_dispersion_real
    _atom_type_scat_dispersion_imag
    _atom_type_scat_source
    'C' 'C' 0.0033 0.0016
                         'International Tables Vol C Tables 4.2.6.8 and 6.1.1.4'
    'H' 'H' 0.0000 0.0000
                         'International Tables Vol C Tables 4.2.6.8 and 6.1.1.4'
    'N' 'N' 0.0061 0.0033
                         'International Tables Vol C Tables 4.2.6.8 and 6.1.1.4'
    'O' 'O' 0.0106 0.0060
                         'International Tables Vol C Tables 4.2.6.8 and 6.1.1.4'
_computing_data_collection     'CAD-4 EXPRESS (Enraf--Nonius, 1994)'
_computing_cell_refinement     'CAD-4 EXPRESS (Enraf--Nonius, 1994)'
_computing_data_reduction     'XCAD4 (Harms & Wocadlo, 1995)'
_computing_structure_solution     'SHELXS97 (Sheldrick, 2008)'
_computing_structure_refinement     'SHELXL97 (Sheldrick, 2008)'
_computing_molecular_graphics     'SHELXTL (Sheldrick, 2008)'
_computing_publication_material     'PLATON (Spek, 2009)'
loop_
    _atom_site_type_symbol
    _atom_site_label
    _atom_site_fract_x
    _atom_site_fract_y
    _atom_site_fract_z
    _atom_site_U_iso_or_equiv
    _atom_site_adp_type
    _atom_site_calc_flag
    _atom_site_refinement_flags
    _atom_site_occupancy
    _atom_site_symmetry_multiplicity
    _atom_site_disorder_assembly
    _atom_site_disorder_group
    O O1 0.1455(2) 0.5455(3) 0.39671(7) 0.0669(6) Uani d . 1 1 . .
    O O2 0.4113(2) 0.7022(2) 0.49830(6) 0.0521(5) Uani d . 1 1 . .
    N N1 0.2012(3) 0.5612(3) 0.35162(8) 0.0684(7) Uani d . 1 1 . .
    N N2 0.4312(3) 0.6622(3) 0.40388(7) 0.0484(6) Uani d . 1 1 . .
    N N3 0.7080(3) 0.8663(3) 0.54211(7) 0.0501(6) Uani d . 1 1 . .
    C C1 0.3907(5) 0.7139(5) 0.27655(11) 0.0791(10) Uani d . 1 1 . .
    H H1B 0.2625 0.6855 0.2702 0.095 Uiso calc R 1 1 . .
    C C2 0.4931(7) 0.7816(5) 0.24221(11) 0.0948(12) Uani d . 1 1 . .
    H H2B 0.4325 0.8006 0.2129 0.114 Uiso calc R 1 1 . .
    C C3 0.6821(6) 0.8209(5) 0.25099(12) 0.0874(11) Uani d . 1 1 . .
    H H3B 0.7491 0.8687 0.2279 0.105 Uiso calc R 1 1 . .
    C C4 0.7724(5) 0.7900(5) 0.29354(11) 0.0843(11) Uani d . 1 1 . .
    H H4A 0.9022 0.8128 0.2991 0.101 Uiso calc R 1 1 . .
    C C5 0.6733(4) 0.7253(4) 0.32851(10) 0.0694(9) Uani d . 1 1 . .
    H H5A 0.7360 0.7061 0.3576 0.083 Uiso calc R 1 1 . .
    C C6 0.4811(4) 0.6888(3) 0.32043(9) 0.0550(7) Uani d . 1 1 . .
    C C7 0.3704(4) 0.6317(4) 0.35832(9) 0.0518(7) Uani d . 1 1 . .
    C C8 0.2890(3) 0.6098(3) 0.42497(9) 0.0478(7) Uani d . 1 1 . .
    C C9 0.2552(3) 0.6131(4) 0.47439(9) 0.0507(7) Uani d . 1 1 . .
    H H9A 0.1371 0.6743 0.4785 0.061 Uiso calc R 1 1 . .
    H H9B 0.2462 0.4937 0.4860 0.061 Uiso calc R 1 1 . .
    C C10 0.4014(3) 0.7312(3) 0.54418(9) 0.0446(6) Uani d . 1 1 . .
    C C11 0.5607(3) 0.8199(3) 0.56692(9) 0.0436(6) Uani d . 1 1 . .
    C C12 0.8557(4) 0.9462(4) 0.56418(10) 0.0587(8) Uani d . 1 1 . .
    H H12A 0.9559 0.9794 0.5474 0.070 Uiso calc R 1 1 . .
    C C13 0.8705(4) 0.9839(4) 0.61116(11) 0.0652(8) Uani d . 1 1 . .
    H H13A 0.9782 1.0402 0.6251 0.078 Uiso calc R 1 1 . .
    C C14 0.7261(4) 0.9374(4) 0.63636(10) 0.0639(8) Uani d . 1 1 . .
    H H14A 0.7340 0.9610 0.6678 0.077 Uiso calc R 1 1 . .
    C C15 0.5641(4) 0.8531(3) 0.61456(9) 0.0496(7) Uani d . 1 1 . .
    C C16 0.4096(4) 0.7993(4) 0.63873(10) 0.0627(8) Uani d . 1 1 . .
    H H16A 0.4103 0.8221 0.6701 0.075 Uiso calc R 1 1 . .
    C C17 0.2598(4) 0.7139(4) 0.61586(10) 0.0627(8) Uani d . 1 1 . .
    H H17A 0.1585 0.6781 0.6320 0.075 Uiso calc R 1 1 . .
    C C18 0.2546(4) 0.6787(3) 0.56860(10) 0.0527(7) Uani d . 1 1 . .
    H H18A 0.1508 0.6194 0.5537 0.063 Uiso calc R 1 1 . .
    O O1W 0.8011(3) 0.7785(4) 0.45314(8) 0.0770(7) Uani d . 1 1 . .
    H H1W 0.709(6) 0.747(5) 0.4376(13) 0.116 Uiso d . 1 1 . .
    H H2W 0.770(5) 0.810(5) 0.4781(14) 0.116 Uiso d . 1 1 . .
loop_
    _atom_site_aniso_label
    _atom_site_aniso_U_11
    _atom_site_aniso_U_22
    _atom_site_aniso_U_33
    _atom_site_aniso_U_12
    _atom_site_aniso_U_13
    _atom_site_aniso_U_23
    O1 0.0498(11) 0.0858(15) 0.0641(13) -0.0154(11) -0.0007(10) -0.0105(11)
    O2 0.0398(9) 0.0638(12) 0.0531(11) -0.0111(9) 0.0062(8) -0.0030(9)
    N1 0.0558(15) 0.0858(19) 0.0621(17) -0.0069(14) -0.0027(12) -0.0117(14)
    N2 0.0456(12) 0.0520(14) 0.0465(13) -0.0002(11) -0.0010(10) 0.0055(10)
    N3 0.0407(12) 0.0477(13) 0.0628(15) -0.0052(11) 0.0094(11) -0.0013(11)
    C1 0.084(2) 0.095(3) 0.055(2) 0.007(2) -0.0086(18) -0.0022(18)
    C2 0.136(4) 0.100(3) 0.047(2) 0.013(3) 0.000(2) 0.0069(19)
    C3 0.125(3) 0.083(3) 0.058(2) -0.009(2) 0.025(2) -0.0040(19)
    C4 0.093(2) 0.103(3) 0.060(2) -0.021(2) 0.0226(19) -0.008(2)
    C5 0.072(2) 0.086(2) 0.0511(18) -0.0084(18) 0.0096(15) -0.0025(16)
    C6 0.0674(18) 0.0506(17) 0.0458(16) 0.0046(15) -0.0015(14) -0.0047(13)
    C7 0.0496(16) 0.0559(17) 0.0480(17) 0.0047(14) -0.0057(13) -0.0052(13)
    C8 0.0388(14) 0.0489(16) 0.0543(17) 0.0007(13) -0.0035(13) 0.0024(13)
    C9 0.0319(13) 0.0548(17) 0.0644(18) -0.0057(13) -0.0010(12) 0.0031(14)
    C10 0.0417(14) 0.0441(15) 0.0484(15) 0.0021(12) 0.0070(12) 0.0027(12)
    C11 0.0392(14) 0.0393(14) 0.0530(16) 0.0044(12) 0.0075(12) 0.0026(12)
    C12 0.0444(16) 0.0544(18) 0.077(2) -0.0062(14) 0.0029(14) -0.0024(16)
    C13 0.0529(17) 0.064(2) 0.075(2) 0.0011(16) -0.0135(16) -0.0144(17)
    C14 0.0683(19) 0.063(2) 0.0590(18) 0.0127(17) -0.0046(16) -0.0103(16)
    C15 0.0479(15) 0.0474(16) 0.0530(17) 0.0067(13) 0.0016(13) -0.0006(13)
    C16 0.071(2) 0.070(2) 0.0493(16) 0.0152(17) 0.0170(15) 0.0014(15)
    C17 0.0569(18) 0.071(2) 0.063(2) 0.0039(16) 0.0227(15) 0.0065(16)
    C18 0.0430(14) 0.0549(17) 0.0615(18) -0.0011(13) 0.0124(13) 0.0059(14)
    O1W 0.0487(12) 0.1114(19) 0.0729(16) -0.0250(13) 0.0159(11) -0.0162(14)
_geom_special_details
;
 All esds (except the esd in the dihedral angle between two l.s. planes)
 are estimated using the full covariance matrix.  The cell esds are taken
 into account individually in the estimation of esds in distances, angles
 and torsion angles; correlations between esds in cell parameters are only
 used when they are defined by crystal symmetry.  An approximate (isotropic)
 treatment of cell esds is used for estimating esds involving l.s. planes.
;
loop_
    _geom_bond_atom_site_label_1
    _geom_bond_atom_site_label_2
    _geom_bond_site_symmetry_2
    _geom_bond_distance
    _geom_bond_publ_flag
    O1 C8 . 1.335(3) ?
    O1 N1 . 1.410(3) ?
    O2 C10 . 1.362(3) ?
    O2 C9 . 1.417(3) ?
    N1 C7 . 1.304(3) ?
    N2 C8 . 1.285(3) ?
    N2 C7 . 1.375(3) ?
    N3 C12 . 1.318(3) ?
    N3 C11 . 1.364(3) ?
    C1 C2 . 1.385(5) ?
    C1 C6 . 1.387(4) ?
    C1 H1B . 0.9300 ?
    C2 C3 . 1.365(5) ?
    C2 H2B . 0.9300 ?
    C3 C4 . 1.359(5) ?
    C3 H3B . 0.9300 ?
    C4 C5 . 1.377(4) ?
    C4 H4A . 0.9300 ?
    C5 C6 . 1.380(4) ?
    C5 H5A . 0.9300 ?
    C6 C7 . 1.473(4) ?
    C8 C9 . 1.480(3) ?
    C9 H9A . 0.9700 ?
    C9 H9B . 0.9700 ?
    C10 C18 . 1.367(3) ?
    C10 C11 . 1.418(3) ?
    C11 C15 . 1.408(3) ?
    C12 C13 . 1.392(4) ?
    C12 H12A . 0.9300 ?
    C13 C14 . 1.355(4) ?
    C13 H13A . 0.9300 ?
    C14 C15 . 1.406(4) ?
    C14 H14A . 0.9300 ?
    C15 C16 . 1.410(4) ?
    C16 C17 . 1.358(4) ?
    C16 H16A . 0.9300 ?
    C17 C18 . 1.399(4) ?
    C17 H17A . 0.9300 ?
    C18 H18A . 0.9300 ?
    O1W H1W . 0.79(4) ?
    O1W H2W . 0.81(4) ?
loop_
    _geom_angle_atom_site_label_1
    _geom_angle_atom_site_label_2
    _geom_angle_atom_site_label_3
    _geom_angle_site_symmetry_1
    _geom_angle_site_symmetry_3
    _geom_angle
    _geom_angle_publ_flag
    C8 O1 N1 . . 106.44(19) ?
    C10 O2 C9 . . 116.82(19) ?
    C7 N1 O1 . . 103.0(2) ?
    C8 N2 C7 . . 102.9(2) ?
    C12 N3 C11 . . 117.7(2) ?
    C2 C1 C6 . . 119.4(3) ?
    C2 C1 H1B . . 120.3 ?
    C6 C1 H1B . . 120.3 ?
    C3 C2 C1 . . 120.7(3) ?
    C3 C2 H2B . . 119.7 ?
    C1 C2 H2B . . 119.7 ?
    C4 C3 C2 . . 119.9(4) ?
    C4 C3 H3B . . 120.0 ?
    C2 C3 H3B . . 120.0 ?
    C3 C4 C5 . . 120.6(4) ?
    C3 C4 H4A . . 119.7 ?
    C5 C4 H4A . . 119.7 ?
    C4 C5 C6 . . 120.1(3) ?
    C4 C5 H5A . . 119.9 ?
    C6 C5 H5A . . 119.9 ?
    C5 C6 C1 . . 119.2(3) ?
    C5 C6 C7 . . 120.7(2) ?
    C1 C6 C7 . . 120.0(3) ?
    N1 C7 N2 . . 114.3(3) ?
    N1 C7 C6 . . 123.2(2) ?
    N2 C7 C6 . . 122.3(2) ?
    N2 C8 O1 . . 113.4(2) ?
    N2 C8 C9 . . 131.5(2) ?
    O1 C8 C9 . . 115.1(2) ?
    O2 C9 C8 . . 107.3(2) ?
    O2 C9 H9A . . 110.2 ?
    C8 C9 H9A . . 110.2 ?
    O2 C9 H9B . . 110.2 ?
    C8 C9 H9B . . 110.2 ?
    H9A C9 H9B . . 108.5 ?
    O2 C10 C18 . . 125.0(2) ?
    O2 C10 C11 . . 115.1(2) ?
    C18 C10 C11 . . 119.9(3) ?
    N3 C11 C15 . . 122.1(2) ?
    N3 C11 C10 . . 118.9(2) ?
    C15 C11 C10 . . 119.0(2) ?
    N3 C12 C13 . . 123.8(3) ?
    N3 C12 H12A . . 118.1 ?
    C13 C12 H12A . . 118.1 ?
    C14 C13 C12 . . 119.2(3) ?
    C14 C13 H13A . . 120.4 ?
    C12 C13 H13A . . 120.4 ?
    C13 C14 C15 . . 119.5(3) ?
    C13 C14 H14A . . 120.3 ?
    C15 C14 H14A . . 120.3 ?
    C14 C15 C11 . . 117.7(3) ?
    C14 C15 C16 . . 122.5(3) ?
    C11 C15 C16 . . 119.8(3) ?
    C17 C16 C15 . . 119.6(3) ?
    C17 C16 H16A . . 120.2 ?
    C15 C16 H16A . . 120.2 ?
    C16 C17 C18 . . 121.4(3) ?
    C16 C17 H17A . . 119.3 ?
    C18 C17 H17A . . 119.3 ?
    C10 C18 C17 . . 120.3(3) ?
    C10 C18 H18A . . 119.9 ?
    C17 C18 H18A . . 119.9 ?
    H1W O1W H2W . . 109(4) ?
loop_
    _geom_torsion_atom_site_label_1
    _geom_torsion_atom_site_label_2
    _geom_torsion_atom_site_label_3
    _geom_torsion_atom_site_label_4
    _geom_torsion_site_symmetry_1
    _geom_torsion_site_symmetry_2
    _geom_torsion_site_symmetry_3
    _geom_torsion_site_symmetry_4
    _geom_torsion
    _geom_torsion_publ_flag
    C8 O1 N1 C7 . . . . 0.3(3) ?
    C6 C1 C2 C3 . . . . 1.1(6) ?
    C1 C2 C3 C4 . . . . 1.4(6) ?
    C2 C3 C4 C5 . . . . -2.4(6) ?
    C3 C4 C5 C6 . . . . 0.9(5) ?
    C4 C5 C6 C1 . . . . 1.6(5) ?
    C4 C5 C6 C7 . . . . -175.6(3) ?
    C2 C1 C6 C5 . . . . -2.6(5) ?
    C2 C1 C6 C7 . . . . 174.6(3) ?
    O1 N1 C7 N2 . . . . 0.6(3) ?
    O1 N1 C7 C6 . . . . -174.3(2) ?
    C8 N2 C7 N1 . . . . -1.2(3) ?
    C8 N2 C7 C6 . . . . 173.7(2) ?
    C5 C6 C7 N1 . . . . -165.4(3) ?
    C1 C6 C7 N1 . . . . 17.5(4) ?
    C5 C6 C7 N2 . . . . 20.2(4) ?
    C1 C6 C7 N2 . . . . -157.0(3) ?
    C7 N2 C8 O1 . . . . 1.4(3) ?
    C7 N2 C8 C9 . . . . -176.7(3) ?
    N1 O1 C8 N2 . . . . -1.1(3) ?
    N1 O1 C8 C9 . . . . 177.3(2) ?
    C10 O2 C9 C8 . . . . 175.3(2) ?
    N2 C8 C9 O2 . . . . 4.4(4) ?
    O1 C8 C9 O2 . . . . -173.7(2) ?
    C9 O2 C10 C18 . . . . 1.0(4) ?
    C9 O2 C10 C11 . . . . 179.7(2) ?
    C12 N3 C11 C15 . . . . -0.6(4) ?
    C12 N3 C11 C10 . . . . -179.0(2) ?
    O2 C10 C11 N3 . . . . -0.7(3) ?
    C18 C10 C11 N3 . . . . 178.1(2) ?
    O2 C10 C11 C15 . . . . -179.1(2) ?
    C18 C10 C11 C15 . . . . -0.3(4) ?
    C11 N3 C12 C13 . . . . 0.7(4) ?
    N3 C12 C13 C14 . . . . -0.2(4) ?
    C12 C13 C14 C15 . . . . -0.3(4) ?
    C13 C14 C15 C11 . . . . 0.4(4) ?
    C13 C14 C15 C16 . . . . 179.2(3) ?
    N3 C11 C15 C14 . . . . 0.1(4) ?
    C10 C11 C15 C14 . . . . 178.4(2) ?
    N3 C11 C15 C16 . . . . -178.8(2) ?
    C10 C11 C15 C16 . . . . -0.4(4) ?
    C14 C15 C16 C17 . . . . -178.1(3) ?
    C11 C15 C16 C17 . . . . 0.8(4) ?
    C15 C16 C17 C18 . . . . -0.3(4) ?
    O2 C10 C18 C17 . . . . 179.4(2) ?
    C11 C10 C18 C17 . . . . 0.7(4) ?
    C16 C17 C18 C10 . . . . -0.4(4) ?
loop_
    _geom_hbond_atom_site_label_D
    _geom_hbond_atom_site_label_H
    _geom_hbond_atom_site_label_A
    _geom_hbond_site_symmetry_A
    _geom_hbond_distance_DH
    _geom_hbond_distance_HA
    _geom_hbond_distance_DA
    _geom_hbond_angle_DHA
    _geom_hbond_publ_flag
    O1W H1W N2 . 0.79(4) 2.20(4) 2.988(3) 171(4) yes
    O1W H2W N3 . 0.81(4) 2.00(4) 2.810(3) 174(4) yes
    C9 H9A O1W 1_455 0.97 2.54 3.437(3) 154 yes
    C12 H12A O1W 3_776 0.93 2.51 3.268(4) 139 yes
_iucr_refine_instructions_details
;
TITL I         P21/n        R = 0.06
CELL  0.71073    7.0430    7.5800   29.1140    90.000    95.330    90.000
ZERR  4           0.0014    0.0015    0.0060     0.000     0.030     0.000
LATT   1
SYMM     0.50000 - X ,    0.50000 + Y ,    0.50000 - Z
SFAC  C   2.31000  20.84392   1.02000  10.20751   1.58860   0.56870   0.86500 =
         51.65125   0.21560   0.00330   0.00160    11.500   0.68000  12.01000
SFAC  H   0.49300  10.51091   0.32291  26.12573   0.14019   3.14236   0.04081 =
         57.79977   0.00304   0.00000   0.00000     0.624   0.35000   1.00800
SFAC  N  12.21261   0.00570   3.13220   9.89331   2.01250  28.99754   1.16630 =
          0.58260 -11.52901   0.00610   0.00330    19.600   0.68000  14.01000
SFAC  O   3.04850  13.27711   2.28680   5.70111   1.54630   0.32390   0.86700 =
         32.90894   0.25080   0.01060   0.00600    32.500   0.68000  16.00000
UNIT    72   64  12  12
TEMP    20
L.S. 5
FMAP 2
PLAN -10
ACTA
BOND $H
HTAB
CONF
WGHT    0.070000
FVAR       1.00657
O1    4    0.145063    0.545551    0.396913    11.00000    0.05140    0.08855 =
         0.05927   -0.01034    0.00123   -0.01559
O2    4    0.411333    0.702038    0.498251    11.00000    0.03975    0.06414 =
         0.05351   -0.00363    0.00657   -0.01134
N1    3    0.203763    0.561841    0.352603    11.00000    0.06157    0.09351 =
         0.06336   -0.01186   -0.01098   -0.00494
N2    3    0.430732    0.662296    0.403918    11.00000    0.04511    0.05161 =
         0.04671    0.00535   -0.00117   -0.00075
N3    3    0.708385    0.866770    0.542180    11.00000    0.04090    0.04759 =
         0.06220   -0.00121    0.00945   -0.00487
C1    1    0.390408    0.713026    0.276654    11.00000    0.08277    0.09679 =
         0.05609   -0.00192   -0.00871    0.00712
AFIX  43
H1B   2    0.262420    0.683744    0.270326    11.00000   -1.20000
AFIX   0
C2    1    0.493360    0.781370    0.242289    11.00000    0.13730    0.09935 =
         0.04696    0.00823    0.00191    0.01469
AFIX  43
H2B   2    0.432496    0.800668    0.212989    11.00000   -1.20000
AFIX   0
C3    1    0.683407    0.820828    0.250909    11.00000    0.12545    0.08142 =
         0.05861   -0.00252    0.02599   -0.01047
AFIX  43
H3B   2    0.750385    0.868526    0.227799    11.00000   -1.20000
AFIX   0
C4    1    0.773048    0.789591    0.293547    11.00000    0.09427    0.10230 =
         0.05847   -0.00874    0.02403   -0.02248
AFIX  43
H4A   2    0.903051    0.811500    0.299174    11.00000   -1.20000
AFIX   0
C5    1    0.672811    0.725690    0.328523    11.00000    0.07403    0.08316 =
         0.04996   -0.00273    0.00946   -0.00904
AFIX  43
H5A   2    0.735059    0.707190    0.357713    11.00000   -1.20000
AFIX   0
C6    1    0.481160    0.689167    0.320447    11.00000    0.06619    0.05022 =
         0.04509   -0.00375   -0.00165    0.00430
C7    1    0.371127    0.632648    0.358375    11.00000    0.04544    0.05617 =
         0.04899   -0.00551   -0.00728    0.00081
C8    1    0.289006    0.609969    0.425128    11.00000    0.03772    0.04976 =
         0.05224    0.00238   -0.00416   -0.00040
C9    1    0.255110    0.612987    0.474279    11.00000    0.03140    0.05446 =
         0.06452    0.00247   -0.00143   -0.00635
AFIX  23
H9A   2    0.136991    0.674267    0.478410    11.00000   -1.20000
H9B   2    0.245931    0.493640    0.485890    11.00000   -1.20000
AFIX   0
C10   1    0.401153    0.730832    0.544318    11.00000    0.04149    0.04292 =
         0.04905    0.00240    0.00625    0.00169
C11   1    0.560687    0.819570    0.566914    11.00000    0.03882    0.03966 =
         0.05237    0.00249    0.00709    0.00515
C12   1    0.855905    0.946578    0.564264    11.00000    0.04352    0.05380 =
         0.07590   -0.00289    0.00400   -0.00699
AFIX  43
H12A  2    0.955818    0.979994    0.547390    11.00000   -1.20000
AFIX   0
C13   1    0.871632    0.983928    0.611107    11.00000    0.05319    0.06281 =
         0.07394   -0.01353   -0.01120   -0.00025
AFIX  43
H13A  2    0.979904    1.039404    0.625014    11.00000   -1.20000
AFIX   0
C14   1    0.726186    0.938145    0.636400    11.00000    0.07009    0.06145 =
         0.06033   -0.00991   -0.00557    0.01477
AFIX  43
H14A  2    0.733636    0.962857    0.667805    11.00000   -1.20000
AFIX   0
C15   1    0.563813    0.852785    0.614567    11.00000    0.04680    0.04782 =
         0.05342   -0.00027    0.00197    0.00658
C16   1    0.410155    0.799865    0.638724    11.00000    0.07068    0.07205 =
         0.04856    0.00145    0.01658    0.01401
AFIX  43
H16A  2    0.410724    0.823477    0.670083    11.00000   -1.20000
AFIX   0
C17   1    0.260007    0.713559    0.615869    11.00000    0.05595    0.07127 =
         0.06509    0.00739    0.02191    0.00463
AFIX  43
H17A  2    0.159045    0.677149    0.632016    11.00000   -1.20000
AFIX   0
C18   1    0.254909    0.678625    0.568446    11.00000    0.04313    0.05559 =
         0.05769    0.00444    0.01261   -0.00114
AFIX  43
H18A  2    0.151143    0.619576    0.553491    11.00000   -1.20000
AFIX   0
O1W    4    0.798941    0.778449    0.453412    11.00000    0.04831    0.09801 =
         0.07623   -0.00792    0.01630   -0.02161
H1W    2   0.6834  0.7472  0.4383  11.00000  -1.5
H2W    2   0.7329  0.8288  0.4845  11.00000  -1.5
HKLF 4
END
WGHT      0.0677      0.0000
REM Highest difference peak  0.266,  deepest hole -0.192,  1-sigma level  0.039
Q1    1   0.7538  0.8359  0.4909  11.00000  0.05    0.27
Q2    1   0.0963  0.5461  0.3212  11.00000  0.05    0.16
Q3    1   0.3612  0.7971  0.2233  11.00000  0.05    0.16
Q4    1   0.1330  0.7751  0.4844  11.00000  0.05    0.14
Q5    1   0.2444  0.7362  0.2762  11.00000  0.05    0.14
Q6    1   0.3361  0.6414  0.4839  11.00000  0.05    0.14
Q7    1   0.6656  0.7453  0.4337  11.00000  0.05    0.14
Q8    1   0.4164  0.8397  0.2919  11.00000  0.05    0.13
Q9    1   0.1546  0.3986  0.4993  11.00000  0.05    0.13
Q10   1   0.4052  0.8810  0.4858  11.00000  0.05    0.13
;
