# Supplementary material for: 8-[(3-Phenyl-1,2,4-oxa­diazol-5-yl)meth­oxy]quinoline monohydrate
Source: Acta Crystallogr Sect E Struct Rep Online. 2013 Jun 8;69(Pt 7):o1034. doi: 10.1107/S1600536813014529 (PMC3772468; doi:10.1107/S1600536813014529)
Supplement: Supplementary file 2 [file e-69-o1034-Isup2.hkl]

# 
# h,k,l, Fc-squared, Fo-squared, sigma(Fo-squared) and status flag 
# 
data_I
_shelx_title ' I         P21/n        R = 0.06' 
_shelx_refln_list_code          4 
_shelx_F_calc_maximum      181.32 
_exptl_crystal_F_000       675.87 
_reflns_d_resolution_high  0.8293 
 
loop_ 
 _symmetry_equiv_pos_as_xyz 
 'x, y, z' 
 '-x+1/2, y+1/2, -z+1/2' 
 '-x, -y, -z' 
 'x-1/2, -y-1/2, z-1/2' 
 
_cell_length_a     7.0430 
_cell_length_b     7.5800 
_cell_length_c    29.1140 
_cell_angle_alpha  90.000 
_cell_angle_beta   95.330 
_cell_angle_gamma  90.000 
 
_shelx_F_squared_multiplier     1.000 
 
loop_ 
 _refln_index_h 
 _refln_index_k 
 _refln_index_l 
 _refln_F_squared_calc 
 _refln_F_squared_meas 
 _refln_F_squared_sigma 
 _refln_observed_status 
   2   0   0     9473.11     9545.53    187.54 o 
   4   0   0        2.51        4.69      4.32 o 
   6   0   0      454.70      511.82     20.32 o 
   8   0   0        0.59        7.23      7.23 o 
   1   1   0      190.25      142.39      6.09 o 
   2   1   0     3678.76     3708.21     29.55 o 
   3   1   0       57.72       70.88      6.18 o 
   4   1   0      482.56      502.62     15.80 o 
   5   1   0      128.85      121.39      9.31 o 
   6   1   0       26.67       17.98      6.90 o 
   7   1   0       20.54       35.85      7.99 o 
   8   1   0       73.73       50.96      9.24 o 
   0   2   0    18003.99    17258.67    239.64 o 
   1   2   0    32876.56    31522.20    346.87 o 
   2   2   0      385.25      416.47     11.69 o 
   3   2   0       37.90       33.91      5.12 o 
   4   2   0       99.56      113.67      8.46 o 
   5   2   0      428.11      400.26     17.07 o 
   6   2   0      292.42      295.80     17.61 o 
   7   2   0       27.73       20.65     10.32 o 
   8   2   0       18.27        6.24     10.39 o 
   1   3   0       45.33       36.80      5.15 o 
   2   3   0     1309.46     1297.19     22.05 o 
   3   3   0       79.65       76.16      7.30 o 
   4   3   0        0.71        0.00      4.81 o 
   5   3   0        3.65       18.82      7.04 o 
   6   3   0       21.95       17.13      9.50 o 
   7   3   0        3.40        8.39      9.74 o 
   0   4   0       55.88       47.22      6.05 o 
   1   4   0      130.83      134.44      9.29 o 
   2   4   0       34.69       44.16      6.73 o 
   3   4   0      153.07      160.80     10.67 o 
   4   4   0      186.41      218.99     13.56 o 
   5   4   0      495.28      466.26     20.73 o 
   6   4   0       35.85       36.81      9.97 o 
   7   4   0        7.52        1.69      9.78 o 
   1   5   0      135.81      114.64      9.13 o 
   2   5   0       44.52       31.66      7.74 o 
   3   5   0       34.90       41.87      7.37 o 
   4   5   0        6.54        1.26      7.85 o 
   5   5   0        0.81        9.53      7.93 o 
   6   5   0        0.01        5.70      8.59 o 
   7   5   0        2.63        7.59      9.59 o 
   0   6   0      123.53      136.53     10.21 o 
   1   6   0      102.64      115.23      9.96 o 
   2   6   0      153.05      141.76     11.25 o 
   3   6   0       16.82       10.27      8.71 o 
   4   6   0        5.20        0.00      7.94 o 
   5   6   0        0.81        9.26      6.53 o 
   6   6   0       22.45       22.00      9.27 o 
   1   7   0       12.36       27.16      6.77 o 
   2   7   0        3.80        1.29      7.02 o 
   3   7   0        3.60        5.59      8.71 o 
   4   7   0        9.03       13.44      9.32 o 
   5   7   0        0.67        3.14      7.02 o 
   0   8   0       34.32       38.28      8.00 o 
   1   8   0        1.27        5.89      5.89 o 
   2   8   0       15.04       24.45      6.14 o 
   3   8   0       23.35       15.17      9.13 o 
   4   8   0        4.38        0.00      7.45 o 
   1   9   0        9.88        2.69      6.30 o 
  -7   0   1      379.09      473.22     21.61 o 
  -5   0   1      281.58      273.63     13.47 o 
  -3   0   1     4646.79     5028.87     36.91 o 
  -1   0   1    11671.63    11895.71    140.32 o 
   1   0   1     3341.11     3076.53     69.75 o 
   3   0   1      238.55      247.02      7.82 o 
   5   0   1      168.34      192.49     10.89 o 
   7   0   1      581.94      663.80     26.65 o 
  -8   1   1       15.95       15.94      7.77 o 
  -7   1   1      600.61      645.00     24.43 o 
  -6   1   1      129.72      135.10     11.05 o 
  -5   1   1       70.10       61.61      7.41 o 
  -4   1   1      221.64      215.48     10.42 o 
  -3   1   1      620.94      659.33     14.96 o 
  -2   1   1      166.70      205.59      6.33 o 
  -1   1   1       27.64       23.79      3.65 o 
   0   1   1      576.43      623.65      5.97 o 
   1   1   1     5484.99     5837.64     29.65 o 
   2   1   1      807.16      729.07     13.04 o 
   3   1   1     1052.53     1113.94     18.99 o 
   4   1   1       44.50       44.13      6.18 o 
   5   1   1      114.44       89.65      8.75 o 
   6   1   1       14.31       18.55      5.71 o 
   7   1   1       70.01       62.50     10.46 o 
   8   1   1        1.29        9.27      6.82 o 
  -8   2   1       23.65       15.33     10.22 o 
  -7   2   1        8.17        3.16      8.27 o 
  -6   2   1      230.87      223.99     14.67 o 
  -5   2   1      228.33      239.97     13.33 o 
  -4   2   1      711.49      667.05     18.48 o 
  -3   2   1      227.83      241.36     10.00 o 
  -2   2   1      258.14      265.37      8.87 o 
  -1   2   1       11.19       14.77      4.28 o 
   0   2   1     5944.72     6413.93     58.07 o 
   1   2   1    29155.03    27324.07    325.18 o 
   2   2   1     1362.20     1490.33     20.92 o 
   3   2   1     1597.60     1638.63     25.43 o 
   4   2   1       26.55       35.56      5.91 o 
   5   2   1      727.89      722.51     22.43 o 
   6   2   1      150.41      133.18     12.64 o 
   7   2   1        2.10        5.65      7.99 o 
   8   2   1       84.66       57.13     12.89 o 
  -8   3   1       58.81       55.08     10.51 o 
  -7   3   1       46.35       47.52     10.16 o 
  -6   3   1       79.51       79.27     10.49 o 
  -5   3   1       12.24       25.42      7.28 o 
  -4   3   1       14.72        0.46      5.40 o 
  -3   3   1      502.56      517.79     15.57 o 
  -2   3   1      214.38      207.74      9.51 o 
  -1   3   1      587.08      530.82     13.23 o 
   0   3   1     1227.24     1218.17     13.47 o 
   1   3   1       51.81       52.37      5.59 o 
   2   3   1      248.10      238.60     10.01 o 
   3   3   1      519.91      499.84     15.94 o 
   4   3   1       15.88       23.24      6.17 o 
   5   3   1       77.47       83.94     10.49 o 
   6   3   1       26.39       35.22      9.32 o 
   7   3   1       31.48       21.23      9.27 o 
  -7   4   1       19.12       26.34      8.90 o 
  -6   4   1        2.12        8.55      6.84 o 
  -5   4   1      253.53      246.38     15.95 o 
  -4   4   1      473.58      469.83     18.98 o 
  -3   4   1      237.97      248.96     12.43 o 
  -2   4   1       21.98       25.67      6.17 o 
  -1   4   1     1100.14     1072.13     21.58 o 
   0   4   1      351.40      331.51      8.81 o 
   1   4   1        2.02        4.60      5.60 o 
   2   4   1     4714.63     4782.10     46.57 o 
   3   4   1      162.61      152.27     10.66 o 
   4   4   1       72.82       81.71      9.44 o 
   5   4   1       48.38       54.79      9.81 o 
   6   4   1       19.24       18.38      9.09 o 
   7   4   1       19.68       17.41     11.17 o 
  -7   5   1        0.02        9.47      7.83 o 
  -6   5   1       13.36       17.30      8.66 o 
  -5   5   1       15.47       17.10      7.51 o 
  -4   5   1        4.89       13.11      7.24 o 
  -3   5   1        4.33       16.06      6.58 o 
  -2   5   1      101.05       97.29      8.85 o 
  -1   5   1        2.66        1.42      4.55 o 
   0   5   1        8.87        8.88      3.07 o 
   1   5   1       52.92       57.11      7.46 o 
   2   5   1        0.34        1.54      5.54 o 
   3   5   1      159.43      147.98     11.11 o 
   4   5   1       47.40       35.14      9.04 o 
   5   5   1        1.45        1.55      8.56 o 
   6   5   1        0.02        3.31      7.30 o 
   7   5   1        0.19        8.94      8.94 o 
  -6   6   1       26.32       10.14      9.03 o 
  -5   6   1        0.05        1.63      7.83 o 
  -4   6   1      286.05      259.16     17.16 o 
  -3   6   1      196.38      172.85     13.70 o 
  -2   6   1      188.22      183.97     13.44 o 
  -1   6   1       57.69       65.21      8.68 o 
   0   6   1        1.46        6.32      4.30 o 
   1   6   1      137.03      127.42     11.27 o 
   2   6   1       41.18       38.71      9.00 o 
   3   6   1       18.84       33.83      8.86 o 
   4   6   1       57.95       78.94     10.27 o 
   5   6   1        5.20        3.14      7.47 o 
   6   6   1        0.42        9.22      7.65 o 
  -5   7   1        0.64        7.48      9.43 o 
  -4   7   1        7.14        8.44      8.44 o 
  -3   7   1        0.90        5.18      7.89 o 
  -2   7   1        4.13       10.48      7.33 o 
  -1   7   1       15.24       13.86      7.14 o 
   0   7   1       40.33       32.41      5.72 o 
   1   7   1        2.91        4.56      6.79 o 
   2   7   1       16.05       21.85      8.23 o 
   3   7   1        2.40       13.77      7.17 o 
   4   7   1       24.41       17.00      8.82 o 
   5   7   1        0.70        1.59      8.00 o 
  -4   8   1        6.88        5.57      8.12 o 
  -3   8   1       50.98       34.46      9.46 o 
  -2   8   1        9.23        7.52      7.77 o 
  -1   8   1        0.11        3.60      7.06 o 
   0   8   1       20.29       24.63      5.45 o 
   1   8   1        7.11       21.09      6.45 o 
   2   8   1        0.20        0.30      5.14 o 
   3   8   1       22.38       26.94      8.57 o 
   4   8   1        6.70        7.63      8.32 o 
  -1   9   1        4.59       15.10      6.44 o 
   0   9   1       25.30       22.77      4.70 o 
   1   9   1        8.50       13.97      6.01 o 
  -8   0   2       33.56       42.14      7.92 o 
  -6   0   2       13.63       10.86      7.07 o 
  -4   0   2      213.00      231.71      9.53 o 
  -2   0   2     2511.99     2649.51     21.62 o 
   0   0   2     5831.55     5649.14     66.30 o 
   2   0   2      716.43      673.19     10.90 o 
   4   0   2      498.91      478.12     12.85 o 
   6   0   2     1408.08     1356.64     31.41 o 
   8   0   2       11.64       16.81      9.01 o 
  -8   1   2       14.47        2.55      8.96 o 
  -7   1   2        0.19        0.00      8.38 o 
  -6   1   2      207.55      208.09     13.69 o 
  -5   1   2       34.75       40.21      6.54 o 
  -4   1   2       14.10       23.50      4.59 o 
  -3   1   2       14.13       13.19      3.37 o 
  -2   1   2     1370.13     1341.91     17.52 o 
  -1   1   2      355.30      412.49      8.29 o 
   0   1   2      112.00      140.93      3.13 o 
   1   1   2       47.77       35.50      3.77 o 
   2   1   2      214.50      215.73      7.18 o 
   3   1   2       93.85       95.93      6.24 o 
   4   1   2      165.28      156.72      8.74 o 
   5   1   2       29.70       19.68      6.36 o 
   6   1   2      181.09      179.99     12.73 o 
   7   1   2       16.85       14.31      8.87 o 
   8   1   2       33.52       54.97      9.86 o 
  -8   2   2        0.79        0.91      9.29 o 
  -7   2   2       54.91       50.62     11.37 o 
  -6   2   2      134.98      129.05     13.88 o 
  -5   2   2      156.49      150.35     11.15 o 
  -4   2   2       36.94       37.55      6.44 o 
  -3   2   2       53.13       53.88      5.62 o 
  -2   2   2     1067.13     1043.40     17.50 o 
  -1   2   2       81.41       86.84      5.73 o 
   0   2   2      261.91      256.60      5.60 o 
   1   2   2    12567.90    12196.36    216.23 o 
   2   2   2     1618.31     1581.71     21.49 o 
   3   2   2       11.87       15.20      3.87 o 
   4   2   2        1.95        1.79      4.09 o 
   5   2   2      197.94      185.19     12.50 o 
   6   2   2      120.94       94.94     12.13 o 
   7   2   2      241.42      195.70     16.06 o 
   8   2   2       63.90       58.70     11.39 o 
  -8   3   2        0.00       12.44      9.09 o 
  -7   3   2       30.83       30.30     10.10 o 
  -6   3   2       50.28       25.08     10.01 o 
  -5   3   2       83.00       71.07      9.80 o 
  -4   3   2       17.10        5.05      7.66 o 
  -3   3   2      289.19      290.95     12.14 o 
  -2   3   2      142.81      123.39      8.16 o 
  -1   3   2       24.80       18.20      4.95 o 
   0   3   2      138.94      133.36      5.23 o 
   1   3   2        2.08        4.32      4.32 o 
   2   3   2      145.33      149.66      8.66 o 
   3   3   2      308.74      327.74     12.89 o 
   4   3   2        4.07        1.02      5.40 o 
   5   3   2        0.05        1.21      6.53 o 
   6   3   2       11.22        8.06      7.80 o 
   7   3   2        0.21        8.99      8.99 o 
  -7   4   2        3.21        0.87      7.69 o 
  -6   4   2        5.92        5.55      8.31 o 
  -5   4   2      204.94      214.21     15.01 o 
  -4   4   2      227.43      255.26     14.22 o 
  -3   4   2      262.60      265.53     13.51 o 
  -2   4   2      693.74      686.94     18.64 o 
  -1   4   2     1485.12     1431.31     25.07 o 
   0   4   2      219.20      212.88      7.10 o 
   1   4   2     2654.71     2736.22     33.27 o 
   2   4   2     2215.50     2295.82     33.40 o 
   3   4   2        2.92        0.00      5.62 o 
   4   4   2      217.75      219.71     13.49 o 
   5   4   2       43.09       56.49      9.13 o 
   6   4   2       11.21        1.56      9.71 o 
   7   4   2        3.28        7.80      8.66 o 
  -7   5   2        0.82        3.54      8.85 o 
  -6   5   2        2.99        4.17      9.23 o 
  -5   5   2       27.06       48.01      9.09 o 
  -4   5   2       33.78       42.90      9.37 o 
  -3   5   2       11.16       12.85      5.69 o 
  -2   5   2      209.76      188.70     11.59 o 
  -1   5   2       14.67        9.96      5.98 o 
   0   5   2        3.06        1.16      3.04 o 
   1   5   2      303.66      288.60     13.82 o 
   2   5   2       54.53       52.44      7.07 o 
   3   5   2       83.38       85.06      9.40 o 
   4   5   2        0.04        2.70      8.21 o 
   5   5   2       14.73        9.21      8.38 o 
   6   5   2        7.39       16.95      9.13 o 
   7   5   2       15.59       14.95      9.57 o 
  -6   6   2        1.37       10.40     10.40 o 
  -5   6   2       19.88       35.33      9.69 o 
  -4   6   2      125.93      154.27     13.91 o 
  -3   6   2        2.60       11.61      7.04 o 
  -2   6   2      113.37       93.89     10.89 o 
  -1   6   2       10.89       12.04     12.04 o 
   0   6   2        1.28        4.66      6.42 o 
   1   6   2       52.40       52.12      8.18 o 
   2   6   2       37.95       34.06      8.35 o 
   3   6   2      572.09      514.78     21.50 o 
   4   6   2       41.05       39.69     10.58 o 
   5   6   2        8.21        5.73      7.81 o 
   6   6   2       12.88        7.72      9.81 o 
  -5   7   2        0.20        8.46      7.98 o 
  -4   7   2        0.26        5.67      7.44 o 
  -3   7   2        1.79        0.78      7.62 o 
  -2   7   2       33.63       35.62      8.43 o 
  -1   7   2       13.13        8.72      7.19 o 
   0   7   2       42.06       34.15      6.60 o 
   1   7   2       33.63       37.37      8.81 o 
   2   7   2       24.10       28.77      8.93 o 
   3   7   2       34.88       29.16      8.28 o 
   4   7   2        6.86       11.92      8.39 o 
   5   7   2        0.46        0.85      7.83 o 
  -4   8   2        0.36        6.59      7.92 o 
  -3   8   2       22.96       43.17     10.19 o 
  -2   8   2        1.80        2.29      8.07 o 
  -1   8   2       14.63       16.10      7.50 o 
   0   8   2       10.25       11.19      2.78 o 
   1   8   2        0.55        8.70      6.39 o 
   2   8   2       44.97       47.02      9.95 o 
   3   8   2       19.76       22.42      9.05 o 
   4   8   2       43.39       26.86     11.06 o 
  -1   9   2       12.12       16.82      6.69 o 
   0   9   2        0.00        8.74      3.96 o 
   1   9   2        0.03        4.29      7.02 o 
  -7   0   3        0.58        0.29      5.95 o 
  -5   0   3       92.42       95.39      7.43 o 
  -3   0   3      308.23      338.30      9.45 o 
  -1   0   3     4426.80     4290.98     93.09 o 
   1   0   3    11628.21    10518.98    151.82 o 
   3   0   3      762.99      742.82     14.17 o 
   5   0   3        0.22        1.30      4.34 o 
   7   0   3      159.03      162.60     13.74 o 
  -8   1   3        8.83        9.28      7.41 o 
  -7   1   3      152.61      154.71     13.56 o 
  -6   1   3      328.92      333.72     17.18 o 
  -5   1   3       99.89       96.56      8.31 o 
  -4   1   3      203.51      219.06     10.01 o 
  -3   1   3       37.67       39.67      4.48 o 
  -2   1   3        0.30        5.23      5.23 o 
  -1   1   3     5034.94     4804.94    113.95 o 
   0   1   3       79.89       99.88      3.95 o 
   1   1   3     5012.44     5295.97     29.26 o 
   2   1   3        2.79        6.27      2.63 o 
   3   1   3      145.11      140.95      7.09 o 
   4   1   3        1.19       10.44      2.96 o 
   5   1   3        0.25        1.57      4.82 o 
   6   1   3       30.98       34.60      8.76 o 
   7   1   3        1.12        5.83      7.39 o 
   8   1   3        3.85        5.34      7.29 o 
  -8   2   3        0.46        9.27      9.27 o 
  -7   2   3       12.14       12.14      9.15 o 
  -6   2   3       50.75       52.94      9.22 o 
  -5   2   3       19.02       26.84      6.59 o 
  -4   2   3        0.10        1.38      4.40 o 
  -3   2   3      423.91      421.99     12.80 o 
  -2   2   3      153.48      151.82      7.06 o 
  -1   2   3     8794.17     9021.62     44.33 o 
   0   2   3    13063.11    12319.34    166.42 o 
   1   2   3     3315.74     3163.47     26.88 o 
   2   2   3       67.78       72.96      5.27 o 
   3   2   3      148.91      135.01      7.98 o 
   4   2   3      160.22      161.21     10.24 o 
   5   2   3      512.83      415.55     16.90 o 
   6   2   3        2.25        0.67      6.10 o 
   7   2   3       69.75       67.73      9.92 o 
   8   2   3       78.68       82.23     10.80 o 
  -8   3   3        0.01        3.57      9.48 o 
  -7   3   3        0.00        8.69      8.69 o 
  -6   3   3      138.19      140.24     12.85 o 
  -5   3   3      151.57      142.70     12.15 o 
  -4   3   3       40.34       35.57      7.04 o 
  -3   3   3      102.68       92.83      7.98 o 
  -2   3   3       54.62       59.24      5.92 o 
  -1   3   3     1566.24     1524.66     22.15 o 
   0   3   3       54.98       43.28      4.01 o 
   1   3   3      306.64      311.76     10.48 o 
   2   3   3      396.29      409.12     12.74 o 
   3   3   3      411.64      408.02     15.02 o 
   4   3   3       54.71       45.84      6.97 o 
   5   3   3       91.74       85.37      9.50 o 
   6   3   3       23.73       20.05      8.33 o 
   7   3   3        4.92        8.33      8.33 o 
  -7   4   3       13.02       15.98      9.22 o 
  -6   4   3        0.03        1.59      8.06 o 
  -5   4   3      546.24      535.57     22.66 o 
  -4   4   3       47.56       48.43      7.61 o 
  -3   4   3        7.08       10.89      5.17 o 
  -2   4   3      653.46      676.95     18.37 o 
  -1   4   3      285.07      291.45     12.09 o 
   0   4   3      252.76      253.73      7.67 o 
   1   4   3     1495.27     1510.45     25.82 o 
   2   4   3     1585.64     1569.01     27.73 o 
   3   4   3       32.94       38.15      6.68 o 
   4   4   3       71.16       70.47      8.32 o 
   5   4   3        2.43       16.31     16.31 o 
   6   4   3       30.66       26.21     10.03 o 
   7   4   3        1.39       11.18      7.68 o 
  -7   5   3        1.00        1.81      8.70 o 
  -6   5   3       51.51       68.65     11.75 o 
  -5   5   3        4.81        0.75      8.47 o 
  -4   5   3      105.79      108.15     10.82 o 
  -3   5   3        3.12        4.81      5.46 o 
  -2   5   3        1.98        5.67      5.67 o 
  -1   5   3       65.58       60.41      7.85 o 
   0   5   3        8.32        5.37      3.49 o 
   1   5   3        1.65        3.93      4.48 o 
   2   5   3      113.21      134.92     10.63 o 
   3   5   3       41.51       44.91      9.24 o 
   4   5   3      281.69      287.77     16.59 o 
   5   5   3        1.13        5.45      8.23 o 
   6   5   3        1.48       17.96      6.43 o 
  -6   6   3       94.44      100.77     12.28 o 
  -5   6   3       10.90       12.55      8.78 o 
  -4   6   3      168.33      160.02     14.48 o 
  -3   6   3      116.75      101.89     13.35 o 
  -2   6   3       23.03       25.90      7.07 o 
  -1   6   3        1.76        0.54      6.31 o 
   0   6   3       26.00       30.28      5.04 o 
   1   6   3       56.07       62.59      8.46 o 
   2   6   3      371.99      366.67     18.66 o 
   3   6   3      330.16      324.33     18.58 o 
   4   6   3        0.31        3.08      7.17 o 
   5   6   3        0.69        4.13      7.55 o 
   6   6   3        0.19        7.01      6.60 o 
  -5   7   3        1.96        0.00      9.42 o 
  -4   7   3       15.93        5.77      9.12 o 
  -3   7   3        2.14        0.00      9.87 o 
  -2   7   3        8.13        7.22      6.78 o 
  -1   7   3        0.59        2.78      5.73 o 
   0   7   3        3.72       13.56      5.34 o 
   1   7   3       15.87        8.20      7.68 o 
   2   7   3       13.02        6.50      8.50 o 
   3   7   3        0.55        3.80      8.20 o 
   4   7   3        7.58        3.28     10.33 o 
   5   7   3       28.46       35.81     10.83 o 
  -4   8   3        1.07        4.15      8.59 o 
  -3   8   3       21.41       18.74      9.73 o 
  -2   8   3       43.78       38.32     10.36 o 
  -1   8   3        7.33        2.22      7.61 o 
   0   8   3       73.92       84.29      9.42 o 
   1   8   3        1.71        0.00      7.24 o 
   2   8   3        1.81       12.30      8.15 o 
   3   8   3       35.36       29.40      8.27 o 
  -1   9   3        6.31        1.48      7.19 o 
   0   9   3        5.97        5.33      5.09 o 
   1   9   3        0.04        4.46      6.26 o 
  -8   0   4       42.34       26.42      9.71 o 
  -6   0   4      571.38      549.93     18.92 o 
  -4   0   4        2.81        3.60      3.60 o 
  -2   0   4      183.18      217.97      6.84 o 
   0   0   4     3314.83     3067.41     51.72 o 
   2   0   4       10.94        2.47      2.63 o 
   4   0   4      619.84      676.29     16.57 o 
   6   0   4      878.72      819.89     24.83 o 
   8   0   4       41.52       49.24      8.99 o 
  -8   1   4        0.28        2.47      7.42 o 
  -7   1   4       23.73        7.42     10.27 o 
  -6   1   4       10.15       24.93      6.26 o 
  -5   1   4       15.18       19.00      5.69 o 
  -4   1   4       49.37       52.08      5.99 o 
  -3   1   4      451.38      463.74     12.35 o 
  -2   1   4      517.91      507.19     11.03 o 
  -1   1   4      185.83      212.96      6.39 o 
   0   1   4     6331.49     5813.04    169.17 o 
   1   1   4      521.38      554.49     10.10 o 
   2   1   4      354.91      392.65     10.04 o 
   3   1   4       39.07       61.10      5.19 o 
   4   1   4       38.77       39.34      5.82 o 
   5   1   4        0.11        5.54      4.78 o 
   6   1   4        9.75       13.63      5.97 o 
   7   1   4       12.92       16.35      7.17 o 
   8   1   4       21.69        8.25      8.81 o 
  -8   2   4       23.51       22.80      8.39 o 
  -7   2   4      127.22      156.27     13.13 o 
  -6   2   4       22.92       19.11      8.96 o 
  -5   2   4       73.96       63.82      9.64 o 
  -4   2   4      556.42      590.69     17.12 o 
  -3   2   4       75.86       84.72      6.67 o 
  -2   2   4      307.34      312.92      9.95 o 
  -1   2   4        4.03       15.40      2.80 o 
   0   2   4     6474.33     6374.46     25.40 o 
   1   2   4       79.73       86.97      5.27 o 
   2   2   4     1240.42     1224.21     19.05 o 
   3   2   4      218.26      217.99      9.63 o 
   4   2   4       42.53       44.72      6.77 o 
   5   2   4      175.27      157.38     11.12 o 
   6   2   4        3.98        2.65      6.86 o 
   7   2   4      293.74      227.59     16.80 o 
   8   2   4        7.92       15.42      8.01 o 
  -8   3   4        3.15        2.68      9.50 o 
  -7   3   4        0.38        4.25      7.79 o 
  -6   3   4      136.46      144.10     12.27 o 
  -5   3   4      592.33      571.03     21.28 o 
  -4   3   4      147.09      162.15     10.73 o 
  -3   3   4       40.95       44.57      5.43 o 
  -2   3   4       75.54       76.79      6.60 o 
  -1   3   4      125.44      123.80      6.93 o 
   0   3   4      395.43      402.19      7.98 o 
   1   3   4      502.78      504.09     12.93 o 
   2   3   4      127.45      149.90      8.45 o 
   3   3   4      193.25      179.51     10.26 o 
   4   3   4        0.04        2.04      5.23 o 
   5   3   4       42.60       46.48      8.59 o 
   6   3   4       10.65       19.08      7.62 o 
   7   3   4       14.87       32.36      8.62 o 
  -7   4   4        1.45        7.16      7.96 o 
  -6   4   4       38.72       47.97      9.52 o 
  -5   4   4        6.54       24.64      8.43 o 
  -4   4   4       89.20       88.41      9.06 o 
  -3   4   4       49.69       56.58      6.95 o 
  -2   4   4       58.83       65.88      6.66 o 
  -1   4   4     1177.47     1107.51     22.01 o 
   0   4   4       70.87       67.23      4.99 o 
   1   4   4     1477.75     1452.76     25.17 o 
   2   4   4     1434.77     1338.30     25.85 o 
   3   4   4        0.07        3.48      5.50 o 
   4   4   4       41.88       50.93      7.75 o 
   5   4   4      125.44      139.96     12.40 o 
   6   4   4        2.69        0.80      7.56 o 
   7   4   4        6.49        5.08      7.79 o 
  -7   5   4        3.76       12.21     12.21 o 
  -6   5   4        0.25        0.34      6.57 o 
  -5   5   4      284.47      285.73     18.40 o 
  -4   5   4      220.31      210.29     15.00 o 
  -3   5   4       13.98       23.38      6.34 o 
  -2   5   4      436.42      425.11     17.04 o 
  -1   5   4       23.03       18.98      6.29 o 
   0   5   4        0.58        2.38      3.51 o 
   1   5   4      262.52      265.13     13.32 o 
   2   5   4      220.64      244.31     13.66 o 
   3   5   4        2.07        2.43      7.08 o 
   4   5   4        1.81       12.44      6.36 o 
   5   5   4        8.86       11.71      8.67 o 
   6   5   4        0.79       17.98      8.25 o 
  -6   6   4        5.15        9.72      9.72 o 
  -5   6   4        1.29        8.51      7.97 o 
  -4   6   4      142.51      164.45     13.79 o 
  -3   6   4       85.27       79.27     10.28 o 
  -2   6   4       29.48       42.82      8.32 o 
  -1   6   4       88.43       81.58      9.34 o 
   0   6   4       28.62       31.92      5.45 o 
   1   6   4      179.92      165.56     12.97 o 
   2   6   4      217.08      211.51     14.96 o 
   3   6   4      565.11      549.07     22.33 o 
   4   6   4       30.88       26.46      9.43 o 
   5   6   4       12.00       16.12      9.12 o 
   6   6   4        9.28       24.92      9.18 o 
  -5   7   4       13.66       18.42      9.95 o 
  -4   7   4       24.51       25.93      9.65 o 
  -3   7   4      143.77      165.75     15.04 o 
  -2   7   4       13.99        7.39      8.80 o 
  -1   7   4       54.67       60.93      9.88 o 
   0   7   4       77.65       87.15      7.57 o 
   1   7   4       46.22       55.10      9.80 o 
   2   7   4        5.00        0.70      7.56 o 
   3   7   4       18.07       17.23      9.71 o 
   4   7   4       71.66       61.81     12.19 o 
   5   7   4        3.98        7.87      9.39 o 
  -4   8   4        1.39        5.95      7.54 o 
  -3   8   4       75.36       74.30     11.44 o 
  -2   8   4        9.32       28.59      7.23 o 
  -1   8   4       71.07       66.50     10.42 o 
   0   8   4        5.30        1.02      7.78 o 
   1   8   4        1.65        4.57      7.69 o 
   2   8   4       12.82        6.31      8.23 o 
   3   8   4       24.11       17.10     10.08 o 
  -1   9   4        9.36        3.81      7.88 o 
   0   9   4        0.22        0.64      4.49 o 
   1   9   4        7.88       12.90      7.13 o 
  -7   0   5      222.14      208.57     12.71 o 
  -5   0   5       21.25       29.53      4.72 o 
  -3   0   5       98.86      108.73      5.86 o 
  -1   0   5       10.94       21.78      2.71 o 
   1   0   5     2222.92     2211.41     18.78 o 
   3   0   5     1835.21     1828.23     23.88 o 
   5   0   5      190.31      196.12     11.06 o 
   7   0   5      173.28      175.00     14.21 o 
  -8   1   5        1.67        6.46      8.32 o 
  -7   1   5        9.66        8.00      8.17 o 
  -6   1   5        1.06        0.00      6.37 o 
  -5   1   5       49.92       50.69      6.50 o 
  -4   1   5      207.28      196.95     10.02 o 
  -3   1   5      731.69      779.10     16.09 o 
  -2   1   5      907.75      886.54     14.54 o 
  -1   1   5     1432.79     1472.73     16.03 o 
   0   1   5      150.61      159.33      5.30 o 
   1   1   5     1082.47     1027.50     13.93 o 
   2   1   5       62.60       43.88      4.82 o 
   3   1   5     2441.01     2600.19     29.59 o 
   4   1   5      212.46      197.56     10.50 o 
   5   1   5        7.34        6.13      5.12 o 
   6   1   5       77.71       80.63      9.76 o 
   7   1   5        0.20       12.00      6.20 o 
   8   1   5        4.43        6.74      6.96 o 
  -8   2   5       11.67        0.00     10.64 o 
  -7   2   5        2.91       12.67      6.92 o 
  -6   2   5       67.97       68.25      9.47 o 
  -5   2   5        0.87       21.46      7.24 o 
  -4   2   5       87.67      112.03      8.57 o 
  -3   2   5      422.09      428.28     13.06 o 
  -2   2   5        0.79        0.81      2.97 o 
  -1   2   5       96.78       81.52      5.49 o 
   0   2   5     1516.47     1526.94     13.51 o 
   1   2   5      303.94      306.83      9.07 o 
   2   2   5        0.75        3.23      3.23 o 
   3   2   5       68.94       70.46      6.13 o 
   4   2   5        2.33        3.12      4.51 o 
   5   2   5       24.97       33.50      6.66 o 
   6   2   5      132.50      119.44     11.55 o 
   7   2   5        8.46       14.16      8.60 o 
   8   2   5        0.04        5.91      7.73 o 
  -8   3   5        0.26        9.30      9.30 o 
  -7   3   5        9.83       19.52      8.81 o 
  -6   3   5        8.81        6.74      7.20 o 
  -5   3   5       11.75       22.96      7.79 o 
  -4   3   5       81.77       93.80      8.68 o 
  -3   3   5        3.29        6.64      4.27 o 
  -2   3   5       80.50       86.07      6.94 o 
  -1   3   5       17.07       26.24      4.21 o 
   0   3   5       42.27       47.28      5.09 o 
   1   3   5      341.93      343.83     10.93 o 
   2   3   5     2163.46     2214.70     29.11 o 
   3   3   5     1625.84     1585.48     27.22 o 
   4   3   5       50.31       51.66      7.80 o 
   5   3   5      239.07      241.41     13.93 o 
   6   3   5       23.57       30.49      8.68 o 
   7   3   5       28.62       18.13      8.86 o 
  -7   4   5        0.04       15.21      7.25 o 
  -6   4   5        0.30        5.74      7.52 o 
  -5   4   5      172.11      161.08     14.90 o 
  -4   4   5       11.63        7.77      7.29 o 
  -3   4   5       30.30       39.69      6.61 o 
  -2   4   5       61.06       70.02      6.77 o 
  -1   4   5      164.76      146.10      8.90 o 
   0   4   5      459.00      482.24     10.40 o 
   1   4   5     1387.70     1197.77     23.30 o 
   2   4   5      157.58      174.28     10.78 o 
   3   4   5      452.77      477.96     17.02 o 
   4   4   5       12.66       23.69      7.20 o 
   5   4   5        0.79        8.33      7.97 o 
   6   4   5        1.28        1.58      7.98 o 
   7   4   5        1.42        8.55      8.55 o 
  -7   5   5        5.03       20.19      9.17 o 
  -6   5   5        3.98        2.65      8.41 o 
  -5   5   5       23.39       29.17      9.88 o 
  -4   5   5      226.79      241.29     15.00 o 
  -3   5   5       22.16       25.43      7.08 o 
  -2   5   5       69.57       65.44      8.27 o 
  -1   5   5       40.22       35.87      7.54 o 
   0   5   5      185.31      175.82      7.87 o 
   1   5   5       26.80       24.34      6.44 o 
   2   5   5      528.32      530.62     18.94 o 
   3   5   5       20.00       13.38      8.18 o 
   4   5   5       44.96       47.25      8.86 o 
   5   5   5       15.21       25.13      9.45 o 
   6   5   5       34.75       25.79      9.41 o 
  -6   6   5       36.85       28.08     10.89 o 
  -5   6   5       31.50       24.79      9.84 o 
  -4   6   5      215.68      234.76     16.94 o 
  -3   6   5        4.69        5.63      7.21 o 
  -2   6   5        3.39        1.95      7.13 o 
  -1   6   5       36.95       38.44      7.71 o 
   0   6   5      335.64      357.70     11.71 o 
   1   6   5       18.77        6.10      7.83 o 
   2   6   5      706.75      719.09     24.51 o 
   3   6   5       42.03       56.53      9.27 o 
   4   6   5       30.62       22.06      8.55 o 
   5   6   5       13.54       14.57      9.15 o 
   6   6   5        0.93       17.08      6.31 o 
  -5   7   5        0.61       10.61      7.21 o 
  -4   7   5       91.74      125.38     14.19 o 
  -3   7   5       78.37       77.87     12.54 o 
  -2   7   5       50.22       42.39      9.21 o 
  -1   7   5        1.70       11.94      6.85 o 
   0   7   5       12.27       15.10      5.30 o 
   1   7   5        3.05        0.00      7.15 o 
   2   7   5        0.00        3.73      6.66 o 
   3   7   5        6.07       12.03      9.73 o 
   4   7   5       19.42       29.82      9.48 o 
   5   7   5        4.83        6.24      8.34 o 
  -4   8   5       16.91       11.99      9.91 o 
  -3   8   5      125.55      111.94     13.46 o 
  -2   8   5       19.16       18.49      8.27 o 
  -1   8   5        3.66        3.06      8.46 o 
   0   8   5        2.75       14.90      4.55 o 
   1   8   5       39.68       31.02      9.58 o 
   2   8   5        0.00        6.40      7.46 o 
   3   8   5      118.23       81.75     13.32 o 
   0   9   5        0.64        0.45      5.32 o 
  -8   0   6        7.23       18.86      6.09 o 
  -6   0   6      182.32      188.60     11.51 o 
  -4   0   6     1074.73     1023.79     19.83 o 
  -2   0   6     1277.87     1204.64     16.55 o 
   0   0   6     2888.55     2815.91     27.38 o 
   2   0   6     1131.22     1102.05     16.59 o 
   4   0   6     1039.65     1000.88     21.26 o 
   6   0   6      114.76      159.09     11.67 o 
   8   0   6       20.42        3.59      8.67 o 
  -8   1   6        0.00        7.82      7.82 o 
  -7   1   6        0.23        8.55      6.58 o 
  -6   1   6        3.43        1.17      6.74 o 
  -5   1   6       42.07       49.67      6.13 o 
  -4   1   6       34.52       48.61      5.33 o 
  -3   1   6       16.34       15.10      3.43 o 
  -2   1   6     2180.47     2006.89     22.12 o 
  -1   1   6        6.76        9.47      2.70 o 
   0   1   6     2155.82     2137.77     13.39 o 
   1   1   6      138.80      137.18      5.66 o 
   2   1   6      347.29      337.30      9.71 o 
   3   1   6      616.85      692.87     15.64 o 
   4   1   6     1290.81     1318.39     24.75 o 
   5   1   6      353.41      337.29     14.95 o 
   6   1   6       45.28       52.59      7.79 o 
   7   1   6       71.00       78.00     10.65 o 
   8   1   6        0.52        5.22      7.29 o 
  -8   2   6        0.26        2.56      8.23 o 
  -7   2   6        3.56        3.92      7.67 o 
  -6   2   6      259.26      259.10     15.42 o 
  -5   2   6      437.88      402.49     16.95 o 
  -4   2   6     1152.43     1131.16     24.04 o 
  -3   2   6       59.55       58.69      5.87 o 
  -2   2   6      153.72      132.42      6.81 o 
  -1   2   6      726.46      731.67     13.48 o 
   0   2   6        5.01        1.52      2.65 o 
   1   2   6     1340.19     1245.81     17.98 o 
   2   2   6      161.47      167.58      8.04 o 
   3   2   6      344.26      347.60     12.18 o 
   4   2   6      353.42      368.54     14.56 o 
   5   2   6      168.45      182.41     12.78 o 
   6   2   6        1.54       14.62      6.73 o 
   7   2   6       27.09       37.62      9.59 o 
  -7   3   6        8.79       12.63      8.35 o 
  -6   3   6       15.82        8.88      8.50 o 
  -5   3   6        1.48        7.95      7.95 o 
  -4   3   6       46.66       43.62      7.20 o 
  -3   3   6      132.45      133.74      8.69 o 
  -2   3   6      707.74      703.36     16.41 o 
  -1   3   6     1049.67     1027.35     18.66 o 
   0   3   6     1660.48     1558.84     15.51 o 
   1   3   6      418.77      425.62     11.99 o 
   2   3   6      136.51      128.82      8.13 o 
   3   3   6      188.33      187.22     10.93 o 
   4   3   6       51.77       54.59      7.07 o 
   5   3   6        3.96       12.88      6.48 o 
   6   3   6      188.01      182.80     14.62 o 
   7   3   6        0.91        0.00      7.35 o 
  -7   4   6        0.48       15.20      7.55 o 
  -6   4   6       33.84       30.81     10.18 o 
  -5   4   6      422.65      432.77     21.21 o 
  -4   4   6       12.90       19.62      6.76 o 
  -3   4   6      101.18      122.20      9.22 o 
  -2   4   6      156.41      157.10      9.67 o 
  -1   4   6      244.38      219.62     10.55 o 
   0   4   6       28.23       29.96      3.74 o 
   1   4   6      376.39      368.84     13.40 o 
   2   4   6      200.81      196.61     10.83 o 
   3   4   6      210.81      219.53     11.74 o 
   4   4   6        0.04        8.93      5.96 o 
   5   4   6       13.11       24.32      6.73 o 
   6   4   6        0.00        9.19      9.19 o 
   7   4   6        1.49        9.30      8.99 o 
  -7   5   6        1.47        8.33      8.92 o 
  -6   5   6        0.36        4.37      8.58 o 
  -5   5   6        0.94        8.70      7.67 o 
  -4   5   6       10.85        9.04      7.99 o 
  -3   5   6       26.33       31.58      7.43 o 
  -2   5   6       13.08       12.91      6.73 o 
  -1   5   6      450.36      432.78     16.11 o 
   0   5   6       29.59       28.28      4.40 o 
   1   5   6       21.40       27.07      6.23 o 
   2   5   6      375.90      396.39     17.27 o 
   3   5   6       23.71       17.28      8.59 o 
   4   5   6       41.38       43.36      9.63 o 
   5   5   6      117.66      129.35     14.21 o 
   6   5   6        2.93        2.59      9.07 o 
  -6   6   6        1.38        0.00      9.72 o 
  -5   6   6       19.00       17.22      9.76 o 
  -4   6   6        0.14        4.77      8.79 o 
  -3   6   6        0.04        7.11      7.31 o 
  -2   6   6       36.82       35.77      8.13 o 
  -1   6   6      154.58      168.94     11.92 o 
   0   6   6      100.38      105.89      7.08 o 
   1   6   6        0.16        7.28      7.28 o 
   2   6   6        6.42        8.58      8.11 o 
   3   6   6        0.49        8.82      8.82 o 
   4   6   6        3.95        6.34      7.91 o 
   5   6   6       10.91       12.10      3.03 o 
   6   6   6       20.77       28.02      9.99 o 
  -5   7   6        3.21        3.58      9.90 o 
  -4   7   6       14.75       12.34      3.98 o 
  -3   7   6       41.19       28.88     11.57 o 
  -2   7   6        0.46        0.71      7.61 o 
  -1   7   6       59.17       75.70      9.31 o 
   0   7   6        1.33        4.55      5.13 o 
   1   7   6        1.58       10.83      7.82 o 
   2   7   6       57.81       55.59     10.57 o 
   3   7   6      133.04      130.87     13.63 o 
   4   7   6        1.15        9.10      9.10 o 
   5   7   6        5.82       14.34      8.96 o 
  -3   8   6        6.03        1.70     10.44 o 
  -2   8   6       18.76        8.94      8.86 o 
  -1   8   6        0.46        0.81      6.55 o 
   0   8   6        1.37        0.23      5.65 o 
   1   8   6        7.66       12.63      8.36 o 
   2   8   6        0.02        0.00      7.20 o 
   3   8   6       23.82       16.99      9.87 o 
   0   9   6        9.62       13.18      5.09 o 
  -7   0   7       12.52        4.34      7.38 o 
  -5   0   7       11.40       15.15      4.48 o 
  -3   0   7     4423.05     4759.95     36.95 o 
  -1   0   7        2.10        2.82      2.37 o 
   1   0   7     2965.90     2758.53     23.31 o 
   3   0   7     1318.00     1329.47     21.62 o 
   5   0   7      557.61      609.44     19.44 o 
   7   0   7       63.77       81.86     12.06 o 
  -8   1   7       15.44       24.81      6.91 o 
  -7   1   7       67.92       59.94      9.76 o 
  -6   1   7        1.29        8.94      5.80 o 
  -5   1   7       22.86       15.54      5.20 o 
  -4   1   7       14.71       16.91      4.76 o 
  -3   1   7        2.91        0.33      3.14 o 
  -2   1   7       91.85       93.31      5.60 o 
  -1   1   7     3221.51     3080.81     24.62 o 
   0   1   7      220.30      195.79      4.56 o 
   1   1   7       11.36       16.44      2.90 o 
   2   1   7       10.99       12.04      3.22 o 
   3   1   7     1120.29     1160.34     20.75 o 
   4   1   7      162.23      172.52     10.57 o 
   5   1   7        1.72        3.14      6.69 o 
   6   1   7       41.54       50.02      8.15 o 
   7   1   7       40.49       39.94      9.95 o 
   8   1   7        9.95       12.72      7.07 o 
  -8   2   7        0.24       11.77      7.53 o 
  -7   2   7       45.14       47.27     10.03 o 
  -6   2   7      199.12      201.50     13.69 o 
  -5   2   7        0.02        0.71      6.34 o 
  -4   2   7      358.19      379.79     15.23 o 
  -3   2   7       71.50       66.47      6.14 o 
  -2   2   7      563.70      571.36     13.35 o 
  -1   2   7        0.81        0.98      2.74 o 
   0   2   7      159.02      158.29      5.68 o 
   1   2   7      205.99      211.10      8.74 o 
   2   2   7      576.92      580.16     14.25 o 
   3   2   7       11.30        7.24      4.54 o 
   4   2   7      386.09      456.02     15.95 o 
   5   2   7       79.20      104.77     10.34 o 
   6   2   7       40.84       28.26      9.74 o 
   7   2   7        6.95        4.04      8.52 o 
  -7   3   7        0.02        3.34      6.40 o 
  -6   3   7       28.30       48.41      8.75 o 
  -5   3   7       12.32        7.40      8.13 o 
  -4   3   7      111.23       95.69      9.71 o 
  -3   3   7       61.54       58.74      6.99 o 
  -2   3   7      513.68      451.82     14.27 o 
  -1   3   7      734.39      684.60     15.70 o 
   0   3   7       30.92       31.74      3.52 o 
   1   3   7      116.45      114.93      7.07 o 
   2   3   7      428.35      420.90     13.71 o 
   3   3   7        1.24        0.00      4.34 o 
   4   3   7      205.72      220.43     12.35 o 
   5   3   7      200.87      166.35     12.41 o 
   6   3   7        5.20        5.09      6.74 o 
   7   3   7        0.08        0.00      7.21 o 
  -7   4   7       16.21       22.26      9.56 o 
  -6   4   7       24.17        7.30      9.60 o 
  -5   4   7      193.29      182.20     14.99 o 
  -4   4   7       62.94       55.85      8.54 o 
  -3   4   7        7.05        7.56      5.01 o 
  -2   4   7       52.03       51.09      6.51 o 
  -1   4   7      561.61      569.30     16.42 o 
   0   4   7      177.12      174.35      9.50 o 
   1   4   7      891.21      855.28     19.97 o 
   2   4   7      121.72      121.90      8.80 o 
   3   4   7      139.10      151.93     10.68 o 
   4   4   7       21.18       21.07      6.90 o 
   5   4   7        0.48        4.19      7.67 o 
   6   4   7       73.73       75.97     11.27 o 
   7   4   7       29.80       44.78      9.45 o 
  -7   5   7        1.22        7.37      9.18 o 
  -6   5   7        1.16        5.25      8.33 o 
  -5   5   7       20.42        4.70      9.68 o 
  -4   5   7       13.43       25.66      8.40 o 
  -3   5   7       23.55       23.10      7.07 o 
  -2   5   7      196.58      220.54     12.59 o 
  -1   5   7        8.10        0.00      5.97 o 
   0   5   7       18.63       12.88      3.84 o 
   1   5   7       10.38       11.19      5.64 o 
   2   5   7       74.61       74.18      9.90 o 
   3   5   7      170.94      155.46     12.49 o 
   4   5   7       23.01        9.86      8.65 o 
   5   5   7        6.36       15.10      8.68 o 
   6   5   7       14.85       12.06      8.80 o 
  -6   6   7        1.12        0.00      9.17 o 
  -5   6   7       11.82        9.45      8.72 o 
  -4   6   7       65.40       90.16     11.64 o 
  -3   6   7        1.02        6.43      8.10 o 
  -2   6   7      137.97      130.94     11.86 o 
  -1   6   7        0.03        0.62      6.47 o 
   0   6   7        7.99        0.08      5.33 o 
   1   6   7       16.53       18.72      6.81 o 
   2   6   7       78.28       80.39     10.22 o 
   3   6   7        2.75        7.70      7.70 o 
   4   6   7        3.55       22.58      6.42 o 
   5   6   7        4.97       10.00     10.00 o 
  -5   7   7        0.36        4.48      7.56 o 
  -4   7   7        2.69        6.85      9.83 o 
  -3   7   7       29.00       12.89     10.21 o 
  -2   7   7        0.12        5.27      6.87 o 
  -1   7   7        1.94        0.00      7.80 o 
   0   7   7        2.73        2.10      5.22 o 
   1   7   7       15.40        8.02      8.56 o 
   2   7   7        0.21       10.06      7.64 o 
   3   7   7       28.60       20.65      9.75 o 
   4   7   7        6.10       14.87      8.78 o 
   5   7   7        6.07       16.31      8.65 o 
  -3   8   7       12.27       18.68      9.71 o 
  -2   8   7        3.43        7.39      7.62 o 
  -1   8   7        0.09        3.15      6.55 o 
   0   8   7       21.03       11.26      9.37 o 
   1   8   7        0.10        8.50      8.50 o 
   2   8   7        0.17        6.68      8.58 o 
   3   8   7       46.13       48.43      8.80 o 
  -8   0   8       42.87       40.49      7.85 o 
  -6   0   8      161.34      167.09     11.12 o 
  -4   0   8     2262.68     2336.53     30.02 o 
  -2   0   8       38.91       33.25      4.81 o 
   0   0   8      990.49      906.64      9.23 o 
   2   0   8      917.61      949.67     16.43 o 
   4   0   8       50.40       54.86      7.82 o 
   6   0   8        5.93        4.02      6.64 o 
   8   0   8        0.57        1.80      7.86 o 
  -8   1   8        9.81       12.26      8.10 o 
  -7   1   8       10.47        4.93      8.74 o 
  -6   1   8      159.53      175.51     12.69 o 
  -5   1   8       41.76       44.89      6.55 o 
  -4   1   8       27.66       28.43      4.89 o 
  -3   1   8      109.48      114.61      6.80 o 
  -2   1   8      528.02      529.59     12.32 o 
  -1   1   8      293.63      266.35      8.03 o 
   0   1   8       18.29       21.22      2.18 o 
   1   1   8      132.09      123.77      5.87 o 
   2   1   8       51.53       54.55      4.63 o 
   3   1   8      232.29      223.64      9.84 o 
   4   1   8      952.74      934.21     21.46 o 
   5   1   8      190.91      202.39     11.56 o 
   6   1   8        0.24        2.51      6.49 o 
   7   1   8       17.77       14.40      7.36 o 
   8   1   8        0.90        2.28      6.73 o 
  -8   2   8        0.26        9.17      7.87 o 
  -7   2   8       36.72       44.63      8.36 o 
  -6   2   8       25.19       21.90      8.99 o 
  -5   2   8      127.74      144.16     10.11 o 
  -4   2   8      397.20      387.81     14.74 o 
  -3   2   8      872.78      920.27     19.46 o 
  -2   2   8      272.42      311.23     10.43 o 
  -1   2   8       76.21       67.56      4.88 o 
   0   2   8      312.87      306.30      6.54 o 
   1   2   8        3.14        7.54      3.24 o 
   2   2   8     3107.83     3144.22     32.31 o 
   3   2   8        1.06        0.79      3.92 o 
   4   2   8        5.59        9.25      5.11 o 
   5   2   8        0.53        3.03      6.58 o 
   6   2   8      150.66      156.23     13.01 o 
   7   2   8        6.86        5.64      6.89 o 
  -7   3   8        7.63        4.14      8.54 o 
  -6   3   8       60.07       67.89     10.97 o 
  -5   3   8       48.80       36.34      9.03 o 
  -4   3   8       16.79        6.58      5.87 o 
  -3   3   8       21.23       25.27      5.34 o 
  -2   3   8      690.45      669.32     16.42 o 
  -1   3   8       88.94       82.73      6.68 o 
   0   3   8       13.74       14.60      2.71 o 
   1   3   8        2.14        1.97      4.03 o 
   2   3   8       82.08       74.11      7.24 o 
   3   3   8        7.24        7.12      4.61 o 
   4   3   8       36.29       41.91      8.01 o 
   5   3   8       59.30       70.10      9.73 o 
   6   3   8       64.39       55.38     10.41 o 
   7   3   8        0.08        2.51      8.92 o 
  -7   4   8        4.05        3.51      8.24 o 
  -6   4   8        0.02        7.20      7.20 o 
  -5   4   8      297.01      261.48     17.02 o 
  -4   4   8       77.41       76.23      9.35 o 
  -3   4   8       83.40       75.03      7.82 o 
  -2   4   8       64.70       65.65      6.87 o 
  -1   4   8       27.97       33.52      5.78 o 
   0   4   8       16.76       18.42      3.10 o 
   1   4   8      290.36      279.91     12.36 o 
   2   4   8       11.64        6.39      5.25 o 
   3   4   8       50.24       47.19      6.56 o 
   4   4   8        6.33        0.62      6.69 o 
   5   4   8        2.90        8.44      8.44 o 
   6   4   8       13.90        3.16      9.91 o 
   7   4   8        1.55        5.06      7.80 o 
  -6   5   8        3.99        6.10      8.07 o 
  -5   5   8       25.63       47.34     10.23 o 
  -4   5   8        2.87        0.00      7.18 o 
  -3   5   8        7.36        7.37      6.35 o 
  -2   5   8       11.98       27.78      5.77 o 
  -1   5   8        4.61        4.49      5.02 o 
   0   5   8        0.24        1.94      3.50 o 
   1   5   8        0.06        2.04      4.26 o 
   2   5   8      129.17      132.53     11.19 o 
   3   5   8        2.15        3.10      5.75 o 
   4   5   8       71.02       71.24     10.70 o 
   5   5   8       43.79       59.91     10.94 o 
   6   5   8        8.72        0.85      9.22 o 
  -6   6   8        0.01        2.70      9.10 o 
  -5   6   8        1.15        0.91      8.66 o 
  -4   6   8      184.18      182.20     14.70 o 
  -3   6   8       63.77       61.84     10.35 o 
  -2   6   8        2.44       16.40      6.28 o 
  -1   6   8        9.62       11.65      6.59 o 
   0   6   8        4.82       10.33      7.29 o 
   1   6   8       23.58       24.62      6.88 o 
   2   6   8        0.01        3.40      6.79 o 
   3   6   8       41.97       36.38      9.51 o 
   4   6   8        8.43        9.79      7.68 o 
   5   6   8        0.17        7.91      8.18 o 
  -5   7   8        0.05        2.73      8.68 o 
  -4   7   8       19.40       30.11      9.43 o 
  -3   7   8        2.08        9.88      9.88 o 
  -2   7   8        0.33        8.34      8.34 o 
  -1   7   8       28.12       35.17      9.13 o 
   0   7   8        1.12        8.51      4.46 o 
   1   7   8        9.12        3.74      7.21 o 
   2   7   8        2.52        0.81      8.35 o 
   3   7   8       87.62       91.12     11.81 o 
   4   7   8       30.30       15.98     11.30 o 
  -3   8   8       19.55       11.12     10.48 o 
  -2   8   8       31.47       41.83      9.55 o 
  -1   8   8        0.54        1.61      7.08 o 
   0   8   8        2.19        6.88      4.96 o 
   1   8   8        0.01        7.29      7.05 o 
   2   8   8        3.82        3.40      8.95 o 
   3   8   8        0.06        5.26      8.34 o 
  -7   0   9      182.50      200.59     13.59 o 
  -5   0   9        7.39       10.90      4.14 o 
  -3   0   9     1809.03     1938.60     25.73 o 
  -1   0   9      140.18      136.01      6.14 o 
   1   0   9      517.62      535.95     11.51 o 
   3   0   9     2173.40     2344.70     29.90 o 
   5   0   9      179.03      185.61     11.58 o 
   7   0   9        2.73        9.01      7.19 o 
  -8   1   9        7.39        6.13      7.79 o 
  -7   1   9       27.89       23.79      7.80 o 
  -6   1   9       89.77       85.31      9.51 o 
  -5   1   9        3.03        2.45      5.14 o 
  -4   1   9        4.31        5.38      1.63 o 
  -3   1   9        0.67        4.58      4.58 o 
  -2   1   9       17.82       12.68      3.59 o 
  -1   1   9     3964.46     3712.08     28.80 o 
   0   1   9      439.68      421.40      9.82 o 
   1   1   9      971.09      981.20     15.81 o 
   2   1   9        1.58        1.68      2.68 o 
   3   1   9      225.89      245.33     10.41 o 
   4   1   9      301.60      326.44     13.79 o 
   5   1   9       42.42       26.01      7.26 o 
   6   1   9      130.57      118.63     11.25 o 
   7   1   9       53.01       39.95      9.59 o 
  -8   2   9       31.99       18.97     10.09 o 
  -7   2   9        3.63        4.60      8.18 o 
  -6   2   9       40.25       18.56     10.96 o 
  -5   2   9      221.58      237.40     13.14 o 
  -4   2   9       16.81       31.50      5.47 o 
  -3   2   9      362.51      358.94     12.51 o 
  -2   2   9     2056.53     2149.61     26.91 o 
  -1   2   9      176.35      172.69      7.41 o 
   0   2   9      184.35      188.28      8.07 o 
   1   2   9      789.92      676.39     14.52 o 
   2   2   9      343.30      380.10     12.15 o 
   3   2   9      110.77      108.16      7.84 o 
   4   2   9      235.09      225.17     12.57 o 
   5   2   9        0.01       10.96      6.19 o 
   6   2   9       25.28       28.06      8.86 o 
   7   2   9        0.09        5.61      7.32 o 
  -7   3   9       38.01       34.52      9.86 o 
  -6   3   9      150.44      171.85     13.76 o 
  -5   3   9       60.34       62.33      8.92 o 
  -4   3   9       13.13       23.60      5.54 o 
  -3   3   9        2.45        0.00      4.16 o 
  -2   3   9      126.41      122.04      8.39 o 
  -1   3   9      268.91      262.66      9.92 o 
   0   3   9      271.48      265.18     12.29 o 
   1   3   9      196.31      208.26      9.49 o 
   2   3   9        8.23        6.22      4.23 o 
   3   3   9       24.48       24.87      5.42 o 
   4   3   9        5.21        3.89      6.19 o 
   5   3   9      235.39      256.90     15.45 o 
   6   3   9        9.59       12.17      8.69 o 
   7   3   9       16.77       21.71      8.24 o 
  -7   4   9        1.03        2.62      8.96 o 
  -6   4   9        0.15        8.54      8.54 o 
  -5   4   9       82.64      102.71     11.96 o 
  -4   4   9       93.46       80.00     10.40 o 
  -3   4   9        8.35       13.76      5.06 o 
  -2   4   9      293.33      305.44     13.40 o 
  -1   4   9      558.18      546.60     16.27 o 
   0   4   9      259.79      257.91      8.01 o 
   1   4   9       12.06       16.76      4.56 o 
   2   4   9      119.84      144.69      9.85 o 
   3   4   9       18.12       15.02      5.48 o 
   4   4   9       31.83       38.68      8.02 o 
   5   4   9       15.28        9.39      8.14 o 
   6   4   9        3.14        9.70      9.87 o 
   7   4   9       32.80       34.88      9.49 o 
  -6   5   9        0.21        4.34      7.36 o 
  -5   5   9       38.09       35.46      9.92 o 
  -4   5   9       30.96       11.16     10.15 o 
  -3   5   9       64.54       78.48      9.65 o 
  -2   5   9       92.63       88.32      9.46 o 
  -1   5   9       65.40       66.22      8.17 o 
   0   5   9       83.15       84.97      5.91 o 
   1   5   9       33.03       38.67      6.36 o 
   2   5   9       14.47       14.27      6.27 o 
   3   5   9       68.88       62.63      9.26 o 
   4   5   9       13.95       26.71      7.73 o 
   5   5   9       17.48        6.41     11.03 o 
   6   5   9       61.96       66.71     10.78 o 
  -6   6   9       16.31        1.83      9.51 o 
  -5   6   9       34.48       38.82     10.00 o 
  -4   6   9       73.80       96.73     11.71 o 
  -3   6   9        0.36       13.72      7.14 o 
  -2   6   9       37.90       41.03      7.85 o 
  -1   6   9        1.81        6.77      6.77 o 
   0   6   9       70.28       63.74      6.70 o 
   1   6   9        9.53        2.53      6.04 o 
   2   6   9        0.07        6.85      8.31 o 
   3   6   9       30.38       39.04      7.90 o 
   4   6   9       24.05       10.72      8.54 o 
   5   6   9        0.00        2.62      7.93 o 
  -5   7   9        1.52       10.74     10.74 o 
  -4   7   9        2.99       12.03      9.01 o 
  -3   7   9      112.34      106.43     12.90 o 
  -2   7   9        2.48        0.80      7.93 o 
  -1   7   9        3.87        6.47      7.17 o 
   0   7   9       28.08       24.10      6.44 o 
   1   7   9        0.68        1.51      7.03 o 
   2   7   9       10.01        5.56      8.62 o 
   3   7   9        7.53        1.69      9.81 o 
   4   7   9       31.72       34.87     11.93 o 
  -3   8   9       86.18       88.04     13.28 o 
  -2   8   9        0.03        9.25      9.25 o 
  -1   8   9        1.48        1.60      7.51 o 
   0   8   9        0.26        7.11      4.64 o 
   1   8   9        3.72        2.48      8.20 o 
   2   8   9        5.64        9.44      9.10 o 
   3   8   9        0.40        7.11      7.92 o 
  -8   0  10        7.17        5.62      7.29 o 
  -6   0  10      106.46       83.10     11.03 o 
  -4   0  10      912.89      956.47     20.67 o 
  -2   0  10     3065.89     3183.52     29.66 o 
   0   0  10     2517.29     2405.34     16.64 o 
   2   0  10     1016.14     1040.77     18.49 o 
   4   0  10        0.55        0.94      4.61 o 
   6   0  10        8.06        8.01      8.01 o 
  -8   1  10       29.20       38.06      8.43 o 
  -7   1  10      164.17      183.74     13.41 o 
  -6   1  10      190.12      207.43     12.85 o 
  -5   1  10       11.92       21.19      6.29 o 
  -4   1  10       54.48       43.09      6.37 o 
  -3   1  10        6.90        8.03      3.53 o 
  -2   1  10      414.55      419.31     11.57 o 
  -1   1  10      257.10      228.69      8.16 o 
   0   1  10      315.68      323.07      6.61 o 
   1   1  10       27.93       26.40      4.07 o 
   2   1  10       18.63       23.54      3.76 o 
   3   1  10        0.00        2.23      3.64 o 
   4   1  10       11.32        7.78      5.38 o 
   5   1  10       85.94       90.73      9.76 o 
   6   1  10       12.75       17.78      7.28 o 
   7   1  10       34.17       27.90      8.69 o 
  -8   2  10        0.05       11.45      6.73 o 
  -7   2  10        4.73       10.73      8.42 o 
  -6   2  10       67.92       66.73     10.20 o 
  -5   2  10      104.79      100.62     10.32 o 
  -4   2  10        0.05       12.87      5.12 o 
  -3   2  10     1432.37     1424.07     24.66 o 
  -2   2  10       69.63       51.89      5.51 o 
  -1   2  10      694.20      664.71     14.52 o 
   0   2  10      380.68      382.53      7.79 o 
   1   2  10      434.93      477.17     12.53 o 
   2   2  10       53.28       48.12      6.13 o 
   3   2  10      443.30      427.74     14.92 o 
   4   2  10      375.35      348.53     15.85 o 
   5   2  10        1.98        0.61      6.05 o 
   6   2  10        9.47       15.16      8.39 o 
   7   2  10        0.02        5.57      6.22 o 
  -7   3  10       87.43       76.95     12.15 o 
  -6   3  10       40.50       21.86      8.95 o 
  -5   3  10        0.01        7.77      7.77 o 
  -4   3  10       20.35       14.59      6.29 o 
  -3   3  10        0.57        1.30      3.27 o 
  -2   3  10       55.93       52.23      5.86 o 
  -1   3  10     1572.04     1521.05     23.85 o 
   0   3  10       56.99       54.04      3.80 o 
   1   3  10      246.93      235.33      9.66 o 
   2   3  10        4.33        8.12      4.32 o 
   3   3  10        1.21        5.00      5.00 o 
   4   3  10       97.24       91.05      8.88 o 
   5   3  10        2.93        1.28      6.30 o 
   6   3  10       96.59       95.11     12.64 o 
   7   3  10        2.97       12.54      6.31 o 
  -7   4  10        0.33        6.98      8.72 o 
  -6   4  10       15.37       15.95      8.86 o 
  -5   4  10      129.03      130.10     13.61 o 
  -4   4  10       27.19       19.87      7.16 o 
  -3   4  10      104.37       99.21      9.41 o 
  -2   4  10      325.84      298.34     13.34 o 
  -1   4  10      173.98      171.85      9.79 o 
   0   4  10       33.26       35.35      4.06 o 
   1   4  10        7.36        4.80      5.48 o 
   2   4  10      143.00      153.56     10.44 o 
   3   4  10        2.10        0.00      5.20 o 
   4   4  10        2.38        5.70      6.14 o 
   5   4  10       16.18       28.51      9.09 o 
   6   4  10        0.25        9.05      9.05 o 
  -6   5  10       14.52        8.64      9.59 o 
  -5   5  10       44.99       51.85      9.61 o 
  -4   5  10        3.34        0.00      8.01 o 
  -3   5  10       12.68        8.01      6.66 o 
  -2   5  10      280.51      269.16     14.09 o 
  -1   5  10      566.41      550.01     18.81 o 
   0   5  10        2.05        1.10      4.05 o 
   1   5  10       48.27       44.23      7.47 o 
   2   5  10       14.99       31.41      5.53 o 
   3   5  10       21.89       24.65      6.60 o 
   4   5  10       14.94        6.60      7.67 o 
   5   5  10       88.68       67.33     11.91 o 
   6   5  10        8.43        6.11      9.32 o 
  -6   6  10        1.08        2.72      8.40 o 
  -5   6  10        2.06        1.77      8.81 o 
  -4   6  10       19.80       13.48      8.68 o 
  -3   6  10       16.21       35.46      7.14 o 
  -2   6  10        0.08        8.28      8.28 o 
  -1   6  10       89.58       90.79      9.23 o 
   0   6  10       96.61      105.46      8.96 o 
   1   6  10        2.12        3.94      7.07 o 
   2   6  10       58.62       63.41      9.36 o 
   3   6  10        1.10        1.36      7.86 o 
   4   6  10        1.54        4.15      8.57 o 
   5   6  10        7.47        9.74      7.49 o 
  -5   7  10        3.27        9.00      9.89 o 
  -4   7  10       26.51       43.08     10.45 o 
  -3   7  10       46.67       40.73     10.58 o 
  -2   7  10       65.90       68.08     10.29 o 
  -1   7  10       22.69       27.51      6.92 o 
   0   7  10        9.55       14.78      5.17 o 
   1   7  10        1.29        8.31      7.88 o 
   2   7  10        0.72        1.61      7.42 o 
   3   7  10        5.21        5.94      9.67 o 
   4   7  10       14.09        9.88     10.30 o 
  -3   8  10       16.69       12.83     10.62 o 
  -2   8  10        0.34        9.09      8.04 o 
  -1   8  10        0.68        2.37      7.84 o 
   0   8  10        0.39        3.03      8.03 o 
   1   8  10        0.61        6.68      7.68 o 
   2   8  10        8.12        7.76      8.33 o 
   3   8  10        6.11       14.25      8.05 o 
  -7   0  11       65.48       52.80      9.64 o 
  -5   0  11      110.33      118.09      9.21 o 
  -3   0  11      866.99      996.27     19.76 o 
  -1   0  11     1178.10     1223.93     18.17 o 
   1   0  11        0.86        4.47      5.49 o 
   3   0  11       21.98       27.05      5.50 o 
   5   0  11      190.85      227.33     13.66 o 
   7   0  11        0.10        4.21      8.16 o 
  -8   1  11       18.87       11.43      8.02 o 
  -7   1  11       61.20       65.48     10.66 o 
  -6   1  11        0.12        0.54      5.79 o 
  -5   1  11      508.68      538.55     18.10 o 
  -4   1  11      118.02      139.62      9.11 o 
  -3   1  11      768.95      789.90     17.64 o 
  -2   1  11      308.42      278.39     10.10 o 
  -1   1  11     1073.73     1007.13     16.70 o 
   0   1  11     1497.31     1439.60     23.39 o 
   1   1  11       11.47       12.01      3.89 o 
   2   1  11       95.67       95.44      6.84 o 
   3   1  11       18.81       22.48      4.73 o 
   4   1  11        0.01        7.14      5.15 o 
   5   1  11       15.16        0.58      6.28 o 
   6   1  11       11.55       18.79      6.69 o 
   7   1  11        9.17       10.35      8.41 o 
  -8   2  11       13.54       19.58      7.76 o 
  -7   2  11        4.32        8.19      8.19 o 
  -6   2  11       83.37       98.38     10.82 o 
  -5   2  11       42.91       40.94      7.97 o 
  -4   2  11      156.36      157.78     10.30 o 
  -3   2  11       32.83       25.40      5.42 o 
  -2   2  11        0.16        4.32      3.82 o 
  -1   2  11      245.97      246.70      9.68 o 
   0   2  11       60.61       57.05      3.66 o 
   1   2  11      188.65      192.56      8.77 o 
   2   2  11       12.44       14.22      4.74 o 
   3   2  11        0.37        6.58      4.59 o 
   4   2  11      200.53      196.17     11.78 o 
   5   2  11       70.78       71.21      9.84 o 
   6   2  11        0.04        4.39      7.10 o 
   7   2  11        2.46       14.26      7.02 o 
  -7   3  11        0.68        1.66      7.61 o 
  -6   3  11       43.97       29.29      9.56 o 
  -5   3  11       60.39       45.19     10.00 o 
  -4   3  11      169.20      148.76     10.78 o 
  -3   3  11        0.39        0.86      4.71 o 
  -2   3  11        0.11        2.71      4.32 o 
  -1   3  11      247.80      255.62     11.24 o 
   0   3  11      651.83      617.98     18.89 o 
   1   3  11       28.53       34.70      4.96 o 
   2   3  11      122.11      115.11      8.39 o 
   3   3  11       39.93       25.20      6.66 o 
   4   3  11       20.07       31.00      6.40 o 
   5   3  11       20.60       46.75      9.31 o 
   6   3  11       19.85       17.17      8.68 o 
   7   3  11       11.52       14.24      9.11 o 
  -7   4  11        5.90        2.62      9.07 o 
  -6   4  11        0.61       13.53      7.51 o 
  -5   4  11        1.35        4.19      7.31 o 
  -4   4  11       54.08       47.33      8.42 o 
  -3   4  11        2.68        0.00      5.13 o 
  -2   4  11      186.97      183.23     10.76 o 
  -1   4  11        9.07        6.36      4.94 o 
   0   4  11       23.51       27.24      3.47 o 
   1   4  11        4.25        2.22      4.36 o 
   2   4  11       32.40       34.61      6.87 o 
   3   4  11      116.07      119.24     11.04 o 
   4   4  11      110.41      132.31     11.74 o 
   5   4  11      291.61      293.20     17.75 o 
   6   4  11       11.67        2.43      9.12 o 
  -6   5  11        2.18       11.17      8.50 o 
  -5   5  11       48.43       60.52     10.55 o 
  -4   5  11        4.06       13.31      7.28 o 
  -3   5  11       20.31       32.36      7.91 o 
  -2   5  11      173.06      177.09     12.63 o 
  -1   5  11        0.04        0.00      5.36 o 
   0   5  11      168.63      174.19      7.87 o 
   1   5  11       19.71       20.16      6.71 o 
   2   5  11        0.94        5.95      5.95 o 
   3   5  11        6.96        3.95      7.09 o 
   4   5  11        8.27       23.66      6.90 o 
   5   5  11       23.20       23.73     10.73 o 
   6   5  11        0.44        0.90      8.77 o 
  -6   6  11        2.87        0.89      8.75 o 
  -5   6  11        9.26       11.21      8.42 o 
  -4   6  11       13.72        3.93      9.90 o 
  -3   6  11        4.81       10.18      8.04 o 
  -2   6  11        7.91       10.04      6.25 o 
  -1   6  11      207.17      196.92     13.68 o 
   0   6  11       38.34       43.73      6.28 o 
   1   6  11       12.12        3.29      8.36 o 
   2   6  11       38.84       38.90      9.39 o 
   3   6  11       45.25       38.41      9.24 o 
   4   6  11       14.34        3.30      8.83 o 
   5   6  11       10.64        6.21      9.52 o 
  -4   7  11        1.48        4.31      8.70 o 
  -3   7  11       24.88       30.98      9.67 o 
  -2   7  11        0.00        3.87      7.23 o 
  -1   7  11        0.60        4.39      7.77 o 
   0   7  11        8.36       10.81      5.54 o 
   1   7  11       38.22       34.57      8.09 o 
   2   7  11        0.27        8.97      7.63 o 
   3   7  11       32.55       21.56      9.94 o 
   4   7  11        4.32        1.79     10.02 o 
  -3   8  11        8.72        4.30      9.86 o 
  -2   8  11       10.01       15.71      7.86 o 
  -1   8  11       10.32        3.99      7.75 o 
   0   8  11       26.86       21.07      9.72 o 
   1   8  11       35.86       39.39     10.42 o 
   2   8  11        2.37       13.93      7.62 o 
  -8   0  12       14.93        6.55      7.83 o 
  -6   0  12      123.76      137.81     10.84 o 
  -4   0  12      111.42      101.66      8.24 o 
  -2   0  12      456.95      557.50     14.12 o 
   0   0  12      288.37      297.06      6.71 o 
   2   0  12     2083.22     2122.25     27.68 o 
   4   0  12      226.74      235.28     12.54 o 
   6   0  12       17.20       17.82      9.09 o 
  -8   1  12        2.05        0.78      7.57 o 
  -7   1  12       52.58       49.79      9.88 o 
  -6   1  12       65.38       48.10      9.26 o 
  -5   1  12       31.27       29.35      7.39 o 
  -4   1  12      188.97      183.70     10.36 o 
  -3   1  12        2.07        5.15      3.99 o 
  -2   1  12     1141.01     1114.90     19.64 o 
  -1   1  12      325.57      308.58     10.19 o 
   0   1  12     1218.85     1262.43     32.09 o 
   1   1  12       36.96       38.22      5.32 o 
   2   1  12       55.64       87.42      6.77 o 
   3   1  12        1.29        6.50      3.67 o 
   4   1  12      416.68      362.27     15.17 o 
   5   1  12        0.12        0.58      6.79 o 
   6   1  12        0.24        6.19      7.00 o 
   7   1  12       23.28       11.24      8.93 o 
  -7   2  12        5.52        5.45      7.64 o 
  -6   2  12        1.94       10.29      6.38 o 
  -5   2  12        5.57        2.32      6.70 o 
  -4   2  12       26.06       31.51      6.92 o 
  -3   2  12       14.88       10.18      4.24 o 
  -2   2  12      850.59      853.89     18.81 o 
  -1   2  12       83.26       92.20      7.47 o 
   0   2  12       10.00       11.95      2.68 o 
   1   2  12      206.18      195.01      9.09 o 
   2   2  12      165.44      172.66      9.38 o 
   3   2  12      574.53      607.46     18.25 o 
   4   2  12       43.17       25.48      8.35 o 
   5   2  12       15.86       24.37      8.82 o 
   6   2  12       21.60       19.85      8.51 o 
   7   2  12        0.81        1.60      7.08 o 
  -7   3  12       22.41       21.27      9.49 o 
  -6   3  12       73.30       70.73     10.00 o 
  -5   3  12       79.87       78.35      9.00 o 
  -4   3  12      191.15      194.76     12.83 o 
  -3   3  12        0.94        3.69      4.45 o 
  -2   3  12     1086.62     1089.83     22.59 o 
  -1   3  12      200.28      197.02     10.31 o 
   0   3  12        0.48        1.87      2.78 o 
   1   3  12      351.77      338.14     12.58 o 
   2   3  12       17.78       25.07      6.16 o 
   3   3  12        4.22        0.00      5.18 o 
   4   3  12      148.80      154.15     13.23 o 
   5   3  12      159.52      159.19     13.59 o 
   6   3  12       25.79       29.21      9.68 o 
   7   3  12        8.16        6.70      9.78 o 
  -7   4  12        6.84       13.75      7.80 o 
  -6   4  12        0.19        5.60      8.45 o 
  -5   4  12        2.18        3.53      7.50 o 
  -4   4  12        2.51        9.22      5.89 o 
  -3   4  12       74.88       74.87      8.31 o 
  -2   4  12        0.05        0.51      5.35 o 
  -1   4  12        1.01        2.67      4.67 o 
   0   4  12       14.52       19.75      5.24 o 
   1   4  12        4.21        9.75      4.70 o 
   2   4  12       34.14       30.71      6.87 o 
   3   4  12      217.41      202.89     12.89 o 
   4   4  12       16.75       14.02      7.37 o 
   5   4  12       14.11       30.24      8.83 o 
   6   4  12        4.88        6.63      8.78 o 
  -6   5  12       83.53       79.71     12.34 o 
  -5   5  12       21.88       23.63      9.00 o 
  -4   5  12       97.15       95.80     11.28 o 
  -3   5  12       98.99       95.49     10.72 o 
  -2   5  12      140.77      152.90     11.47 o 
  -1   5  12        4.84       10.62      4.89 o 
   0   5  12        2.93        9.23      4.77 o 
   1   5  12        4.44        0.52      6.17 o 
   2   5  12      136.07      138.29     11.58 o 
   3   5  12       15.01       10.81      8.39 o 
   4   5  12       59.05       55.52      9.96 o 
   5   5  12       52.94       44.49     11.55 o 
   6   5  12        0.60        2.63      8.37 o 
  -5   6  12        4.61       11.11      8.98 o 
  -4   6  12        2.17        7.12      8.18 o 
  -3   6  12       65.53       53.24      9.69 o 
  -2   6  12        0.15        4.69      6.00 o 
  -1   6  12        2.15        0.00      6.54 o 
   0   6  12       47.52       44.20      6.18 o 
   1   6  12       18.53       20.05      8.39 o 
   2   6  12        7.81       16.48      7.45 o 
   3   6  12       11.77       21.01      8.80 o 
   4   6  12        4.81       10.05      8.46 o 
   5   6  12       17.31        8.03      8.87 o 
  -4   7  12       18.46       20.64      9.90 o 
  -3   7  12       12.30       28.50      7.66 o 
  -2   7  12        2.77        3.83      6.79 o 
  -1   7  12        1.14        4.41      7.84 o 
   0   7  12       95.38       92.41      7.99 o 
   1   7  12        7.62       12.39      7.07 o 
   2   7  12       17.71       16.36      8.80 o 
   3   7  12       11.32        6.09      9.05 o 
   4   7  12        7.30        7.20      8.37 o 
  -3   8  12        0.61        5.92      9.93 o 
  -2   8  12       15.81        5.79      9.07 o 
  -1   8  12        0.24        1.55      8.21 o 
   0   8  12       48.55       44.86      6.41 o 
   1   8  12        7.49       27.00      8.14 o 
   2   8  12        0.47        6.98      7.95 o 
  -7   0  13       47.60       59.13      8.45 o 
  -5   0  13       24.07       26.96      6.22 o 
  -3   0  13      241.71      235.15     10.58 o 
  -1   0  13      943.78      996.18     17.90 o 
   1   0  13       50.33       39.03      8.12 o 
   3   0  13      554.62      563.74     16.54 o 
   5   0  13      428.65      379.42     18.12 o 
   7   0  13       30.60        7.79     11.09 o 
  -8   1  13       49.06       45.78      9.45 o 
  -7   1  13      125.29      140.92     12.50 o 
  -6   1  13       73.54       76.62     10.23 o 
  -5   1  13       61.21       51.90      7.36 o 
  -4   1  13       48.11       59.17      7.05 o 
  -3   1  13        2.70        3.10      3.78 o 
  -2   1  13      398.33      386.52     12.51 o 
  -1   1  13       55.72       45.21      5.62 o 
   0   1  13     1165.24     1272.47     15.26 o 
   1   1  13     5110.60     5107.29     40.74 o 
   2   1  13       19.53       13.01      4.70 o 
   3   1  13        7.05        5.03      5.03 o 
   4   1  13        0.88        4.11      5.78 o 
   5   1  13       84.82      105.12     10.22 o 
   6   1  13      143.18      123.54     11.63 o 
   7   1  13       64.62       64.46      9.14 o 
  -7   2  13       66.23       67.90     10.54 o 
  -6   2  13        0.42        4.85      7.57 o 
  -5   2  13      124.27      131.06     10.85 o 
  -4   2  13       50.95       49.24      6.78 o 
  -3   2  13      203.31      219.69     10.58 o 
  -2   2  13       38.25       41.76      5.79 o 
  -1   2  13      225.80      214.39      9.52 o 
   0   2  13       11.74       11.59      2.50 o 
   1   2  13       98.67       88.61      7.03 o 
   2   2  13       68.30       77.03      7.15 o 
   3   2  13       16.31       20.76      5.97 o 
   4   2  13       88.48       86.75      9.97 o 
   5   2  13       70.50       52.36      9.52 o 
   6   2  13       66.30       62.95      9.62 o 
   7   2  13        8.96       11.86      8.28 o 
  -7   3  13       17.59       14.74     10.21 o 
  -6   3  13       21.55       12.70      8.92 o 
  -5   3  13        7.83        7.14      8.19 o 
  -4   3  13        5.87        4.42      6.59 o 
  -3   3  13      301.20      296.85     13.28 o 
  -2   3  13        3.21        4.24      4.83 o 
  -1   3  13      793.02      780.69     18.63 o 
   0   3  13      471.45      487.54     10.48 o 
   1   3  13      268.68      270.51     11.83 o 
   2   3  13      303.94      320.43     13.64 o 
   3   3  13        7.07        6.34      6.07 o 
   4   3  13       17.00       19.85      7.36 o 
   5   3  13       31.57       29.99      8.42 o 
   6   3  13       63.54       59.69     10.21 o 
   7   3  13        4.87        9.17      8.34 o 
  -7   4  13        1.36       11.95      8.95 o 
  -6   4  13        4.56        6.39      7.42 o 
  -5   4  13       17.94       14.26      7.08 o 
  -4   4  13       54.41       49.96      7.87 o 
  -3   4  13        4.97       12.07      4.91 o 
  -2   4  13      216.17      227.49     12.11 o 
  -1   4  13      123.51      133.50      9.23 o 
   0   4  13      139.29      120.10      6.80 o 
   1   4  13        0.31        1.45      4.45 o 
   2   4  13        9.36        1.56      6.00 o 
   3   4  13       69.35       70.65      9.26 o 
   4   4  13       66.61       51.12      9.82 o 
   5   4  13       33.61       49.08      9.19 o 
   6   4  13        0.38        7.50      6.61 o 
  -6   5  13        0.36        2.58      9.48 o 
  -5   5  13       20.26       31.57      8.61 o 
  -4   5  13        0.01        0.00      7.20 o 
  -3   5  13        1.94        7.66      7.75 o 
  -2   5  13       28.37       41.64      7.61 o 
  -1   5  13       12.96        8.12      6.03 o 
   0   5  13        0.68        3.28      6.24 o 
   1   5  13      166.74      150.45     11.70 o 
   2   5  13        9.88        8.10      6.69 o 
   3   5  13       18.37       11.64      8.34 o 
   4   5  13       43.31       60.15     11.03 o 
   5   5  13        0.60       17.45      7.15 o 
   6   5  13        8.55        9.53      8.68 o 
  -5   6  13        5.28       29.00      8.82 o 
  -4   6  13       15.74       16.73      9.01 o 
  -3   6  13        0.66        0.00      7.22 o 
  -2   6  13       33.12       35.98      8.93 o 
  -1   6  13       42.96       35.22      8.07 o 
   0   6  13        0.01        0.60      6.49 o 
   1   6  13        0.00        2.71      6.75 o 
   2   6  13       12.14        9.43      8.35 o 
   3   6  13        1.30        1.60      8.35 o 
   4   6  13        0.53       10.96      8.08 o 
   5   6  13       21.31       16.90     10.26 o 
  -4   7  13        1.51        5.15      7.61 o 
  -3   7  13       10.26        8.12      8.88 o 
  -2   7  13        1.42        1.38      5.19 o 
  -1   7  13       22.98        2.22      9.61 o 
   0   7  13       47.69       54.15     10.50 o 
   1   7  13       20.59       34.48      8.22 o 
   2   7  13        5.18        3.31      9.13 o 
   3   7  13       21.77       21.73     10.30 o 
   4   7  13        6.60        1.82      9.54 o 
  -2   8  13        8.41        3.31      8.61 o 
  -1   8  13        0.76        9.31      9.31 o 
   0   8  13        0.31        4.70      5.70 o 
   1   8  13       14.28       22.02      8.92 o 
   2   8  13        6.27        8.89      8.89 o 
  -8   0  14        0.66        5.19      7.35 o 
  -6   0  14      485.82      440.25     19.36 o 
  -4   0  14      257.37      231.87     11.82 o 
  -2   0  14      103.64      115.68      9.43 o 
   0   0  14       45.30       44.89      3.48 o 
   2   0  14      127.52      155.16      8.71 o 
   4   0  14      353.57      372.66     16.30 o 
   6   0  14        0.21        8.19      8.19 o 
  -8   1  14       10.29        7.81      7.31 o 
  -7   1  14        2.55        4.49      7.96 o 
  -6   1  14       37.55       33.97      9.06 o 
  -5   1  14        9.82       13.69      5.75 o 
  -4   1  14        0.13        4.32      4.66 o 
  -3   1  14      213.14      228.05     11.03 o 
  -2   1  14      939.45      916.61     19.26 o 
  -1   1  14     1672.04     1723.43     24.83 o 
   0   1  14     1864.20     1964.82     18.45 o 
   1   1  14      618.59      600.34     16.10 o 
   2   1  14      551.11      558.04     15.77 o 
   3   1  14      166.77      149.49     10.52 o 
   4   1  14      122.55      113.19      9.50 o 
   5   1  14       22.44       30.68      7.07 o 
   6   1  14      198.71      188.86     13.99 o 
   7   1  14       15.83       16.05      9.12 o 
  -7   2  14       16.94       35.55      7.84 o 
  -6   2  14      154.01      169.69     13.54 o 
  -5   2  14        9.08        3.73      6.75 o 
  -4   2  14       20.21       24.53      6.82 o 
  -3   2  14       70.99       66.38      7.73 o 
  -2   2  14      120.08      121.84      8.38 o 
  -1   2  14       38.16       40.63      5.97 o 
   0   2  14       23.75       25.24      3.36 o 
   1   2  14       63.30       55.94      6.62 o 
   2   2  14       31.11       22.94      5.78 o 
   3   2  14        0.31        8.83      4.33 o 
   4   2  14      487.94      507.31     19.06 o 
   5   2  14       55.12       46.82     10.31 o 
   6   2  14        7.48       10.48      8.85 o 
   7   2  14        0.03        7.73      7.73 o 
  -7   3  14       17.35       24.74      9.48 o 
  -6   3  14        9.17        2.99      8.36 o 
  -5   3  14      125.08      127.11     12.36 o 
  -4   3  14      114.64      109.69     10.07 o 
  -3   3  14       29.48       26.21      6.44 o 
  -2   3  14      311.52      321.52     13.26 o 
  -1   3  14       41.62       43.20      5.97 o 
   0   3  14      233.47      215.48      7.91 o 
   1   3  14        8.79        7.74      4.73 o 
   2   3  14       42.65       25.00      7.49 o 
   3   3  14      320.48      322.07     14.98 o 
   4   3  14       27.68       39.42      7.15 o 
   5   3  14       73.83       63.92     10.17 o 
   6   3  14        1.32        7.99      7.74 o 
  -7   4  14        8.25       17.94      8.50 o 
  -6   4  14       46.46       29.76     10.29 o 
  -5   4  14        1.47        9.38      6.16 o 
  -4   4  14       76.59       86.54     10.52 o 
  -3   4  14       28.80       31.97      6.96 o 
  -2   4  14       51.33       49.47      7.27 o 
  -1   4  14       53.04       53.22      7.15 o 
   0   4  14       56.17       63.32      5.38 o 
   1   4  14        1.05        0.52      5.05 o 
   2   4  14        0.52        3.84      5.13 o 
   3   4  14       47.43       40.72      8.72 o 
   4   4  14        2.28       11.18      6.52 o 
   5   4  14       12.70       17.86      8.50 o 
   6   4  14        5.60        4.98      8.90 o 
  -6   5  14       39.39       35.82     10.64 o 
  -5   5  14        0.56        3.17      8.49 o 
  -4   5  14      100.67       96.74     10.60 o 
  -3   5  14       88.91       89.08     10.62 o 
  -2   5  14        0.65        0.60      5.78 o 
  -1   5  14      133.10      148.77     11.31 o 
   0   5  14        3.33        3.02      4.02 o 
   1   5  14       24.65       18.82      7.43 o 
   2   5  14       37.31       34.39      8.24 o 
   3   5  14       47.15       47.58      8.83 o 
   4   5  14        0.92        1.57      7.43 o 
   5   5  14        0.00        2.51      7.79 o 
  -5   6  14       48.84       69.06      9.91 o 
  -4   6  14        2.44        1.62      8.02 o 
  -3   6  14        0.51       12.53      6.69 o 
  -2   6  14        0.19        2.03      7.05 o 
  -1   6  14        0.05        1.91      5.82 o 
   0   6  14        9.26       11.51      4.75 o 
   1   6  14       40.57       44.29      9.23 o 
   2   6  14        1.45        7.40      6.16 o 
   3   6  14       10.54       12.73      8.44 o 
   4   6  14        0.17       11.90      7.02 o 
   5   6  14        5.91        2.65      7.94 o 
  -4   7  14        1.95        6.83      6.75 o 
  -3   7  14        5.97        4.86      8.98 o 
  -2   7  14        8.07        6.18      8.15 o 
  -1   7  14        7.65        8.28      8.28 o 
   0   7  14        8.25        0.37      6.48 o 
   1   7  14        0.66        2.39      7.86 o 
   2   7  14        4.18       11.68      7.98 o 
   3   7  14        2.23        1.78      7.52 o 
  -2   8  14        1.72        5.73      7.46 o 
  -1   8  14        0.22        2.41      8.42 o 
   0   8  14       45.29       54.50      7.29 o 
   1   8  14        5.41       11.89      8.71 o 
   2   8  14        6.59        8.83      9.07 o 
  -7   0  15       27.52       21.86      8.18 o 
  -5   0  15       60.44       53.52      7.48 o 
  -3   0  15      293.97      283.57     11.87 o 
  -1   0  15     3081.14     3148.94     33.03 o 
   1   0  15      642.15      676.23     17.03 o 
   3   0  15      106.50      100.81      8.59 o 
   5   0  15       22.69       30.61      9.61 o 
   7   0  15       11.50       22.07      8.70 o 
  -7   1  15       40.32       28.20      9.88 o 
  -6   1  15        2.26        2.76      7.86 o 
  -5   1  15        0.00        7.00      7.00 o 
  -4   1  15       48.87       49.55      7.12 o 
  -3   1  15       51.24       49.33      6.60 o 
  -2   1  15        0.00        5.33      4.47 o 
  -1   1  15        1.64        1.38      5.34 o 
   0   1  15      388.49      389.07      9.22 o 
   1   1  15      222.30      208.80      9.88 o 
   2   1  15       24.20       10.26     10.26 o 
   3   1  15      303.17      267.18     13.04 o 
   4   1  15        2.39        4.47      5.66 o 
   5   1  15      115.37      104.08     10.98 o 
   6   1  15        3.54       11.62      6.61 o 
   7   1  15       34.15       40.22      8.22 o 
  -7   2  15       24.16       28.88      9.19 o 
  -6   2  15        4.62        8.71      7.51 o 
  -5   2  15      115.22       98.65     10.53 o 
  -4   2  15        2.69        4.36      4.88 o 
  -3   2  15      335.42      332.20     14.03 o 
  -2   2  15      379.96      385.41     14.07 o 
  -1   2  15      464.60      507.98     14.96 o 
   0   2  15      417.90      413.93      9.88 o 
   1   2  15      276.90      283.54     12.33 o 
   2   2  15      124.21      121.82      9.09 o 
   3   2  15        0.24        2.60      5.21 o 
   4   2  15        7.12       10.11      8.22 o 
   5   2  15       21.54       24.66      7.88 o 
   6   2  15       15.16       13.61      8.09 o 
   7   2  15        0.68        9.40      6.69 o 
  -7   3  15        0.56        9.16      7.01 o 
  -6   3  15       25.21       22.23      8.34 o 
  -5   3  15        0.10        7.14      7.14 o 
  -4   3  15        0.10       13.59      6.89 o 
  -3   3  15       69.40       73.70      8.47 o 
  -2   3  15        2.27        3.25      4.53 o 
  -1   3  15      163.44      165.49     10.08 o 
   0   3  15        1.88        4.55      3.14 o 
   1   3  15       91.34       88.51      8.89 o 
   2   3  15     1146.12     1089.09     25.86 o 
   3   3  15       23.22       22.82      6.97 o 
   4   3  15        4.11        3.25      7.57 o 
   5   3  15       21.72       24.37      8.00 o 
   6   3  15        2.76        0.81      8.58 o 
  -7   4  15        0.00        1.69      8.29 o 
  -6   4  15        5.31        8.10      8.10 o 
  -5   4  15        5.70       24.17      7.50 o 
  -4   4  15      119.63      126.28     13.36 o 
  -3   4  15       17.23       15.04      6.27 o 
  -2   4  15        3.10        3.12      5.84 o 
  -1   4  15       44.27       37.24      5.83 o 
   0   4  15       54.50       46.50      5.13 o 
   1   4  15        4.49        5.76      5.85 o 
   2   4  15        0.99        2.88      5.76 o 
   3   4  15        0.50        5.72      7.04 o 
   4   4  15       62.51       76.37      9.90 o 
   5   4  15       10.44        6.28      8.49 o 
   6   4  15        2.97        9.18      7.62 o 
  -6   5  15       10.91       19.63      7.48 o 
  -5   5  15       24.33       21.52      9.49 o 
  -4   5  15       18.81       28.23      8.78 o 
  -3   5  15       10.65        3.26      6.60 o 
  -2   5  15       17.45       18.66      6.66 o 
  -1   5  15       32.41       35.18      6.96 o 
   0   5  15       74.91       84.20      9.49 o 
   1   5  15      169.56      174.11     12.58 o 
   2   5  15       20.93       18.26      8.74 o 
   3   5  15       42.36       34.98      9.91 o 
   4   5  15        1.61       15.63      7.26 o 
   5   5  15        4.17        2.55      6.92 o 
  -5   6  15       31.46       30.58     11.45 o 
  -4   6  15        0.31        6.38      7.65 o 
  -3   6  15        0.68       11.94      5.68 o 
  -2   6  15        2.23        0.66      6.79 o 
  -1   6  15       24.99       17.77      7.82 o 
   0   6  15       18.88       27.59      5.60 o 
   1   6  15       68.13       61.27     10.70 o 
   2   6  15        0.19        4.54      7.77 o 
   3   6  15        2.32        3.20      8.50 o 
   4   6  15        1.73        8.82      8.82 o 
  -4   7  15        2.20       13.62      7.40 o 
  -3   7  15       37.27       41.56     10.43 o 
  -2   7  15       13.46       15.55      8.74 o 
  -1   7  15        2.31        4.48      5.77 o 
   0   7  15       76.17       89.37      8.81 o 
   1   7  15       55.22       43.85     11.30 o 
   2   7  15        8.54        4.15      6.77 o 
   3   7  15        0.02        8.63      8.63 o 
  -2   8  15        3.46        8.19      8.34 o 
  -1   8  15        2.69        3.18      7.08 o 
   0   8  15       41.92       42.72      9.89 o 
   1   8  15        2.88        4.28      8.88 o 
  -6   0  16      164.70      148.97     12.60 o 
  -4   0  16        0.07        3.07      5.64 o 
  -2   0  16      680.38      714.92     18.10 o 
   0   0  16      452.90      519.66     10.95 o 
   2   0  16        4.94        9.41      4.14 o 
   4   0  16       88.48       98.35      9.83 o 
   6   0  16       71.59       69.16     11.82 o 
  -7   1  16        3.19        9.34      7.12 o 
  -6   1  16       30.01       30.29      8.16 o 
  -5   1  16       40.54       32.66      7.07 o 
  -4   1  16      116.67      111.25      9.80 o 
  -3   1  16      203.73      195.08     11.36 o 
  -2   1  16        0.79        3.21      4.34 o 
  -1   1  16      429.85      428.88     13.97 o 
   0   1  16       63.40       67.19      9.20 o 
   1   1  16      198.64      198.30     10.27 o 
   2   1  16       89.23      116.59     10.07 o 
   3   1  16       99.92       81.76      9.04 o 
   4   1  16       19.28       38.83      6.20 o 
   5   1  16        8.45        8.32      8.32 o 
   6   1  16       31.52       40.10      8.69 o 
   7   1  16       21.05        5.46      8.81 o 
  -7   2  16        2.83        6.52      7.81 o 
  -6   2  16       13.42        5.91      7.37 o 
  -5   2  16       82.72       89.62      9.83 o 
  -4   2  16       67.71       67.35      8.80 o 
  -3   2  16      137.99      152.68     10.33 o 
  -2   2  16       37.79       28.15      5.49 o 
  -1   2  16        4.95        9.46      4.77 o 
   0   2  16      407.89      441.14     20.19 o 
   1   2  16        2.34        2.17      4.25 o 
   2   2  16       75.16       83.58      7.47 o 
   3   2  16       12.57       16.18      5.75 o 
   4   2  16       21.20       29.63      7.43 o 
   5   2  16       16.39        9.09      7.90 o 
   6   2  16        4.03       19.10      6.24 o 
  -7   3  16        4.87        4.19      7.67 o 
  -6   3  16       19.02       15.63      9.26 o 
  -5   3  16       12.11       14.59      7.68 o 
  -4   3  16       68.87       82.47      9.55 o 
  -3   3  16       20.20       20.44      7.05 o 
  -2   3  16      294.75      284.95     12.92 o 
  -1   3  16        0.29        3.15      4.69 o 
   0   3  16      180.46      181.36      7.61 o 
   1   3  16      735.89      676.11     19.96 o 
   2   3  16        0.77        2.10      5.96 o 
   3   3  16       17.10       27.85      6.78 o 
   4   3  16       26.84       17.45      7.62 o 
   5   3  16       15.28       21.80      8.77 o 
   6   3  16        1.28        5.62      7.21 o 
  -6   4  16        1.69        7.37      8.61 o 
  -5   4  16      193.10      175.41     15.13 o 
  -4   4  16       50.08       56.66      9.71 o 
  -3   4  16       13.74       19.10      6.45 o 
  -2   4  16       20.08       21.72      6.45 o 
  -1   4  16      195.44      171.15     11.29 o 
   0   4  16       39.91       40.29      4.83 o 
   1   4  16        8.23       11.89      5.59 o 
   2   4  16       59.04       64.33      8.29 o 
   3   4  16        0.00       17.03      7.38 o 
   4   4  16        0.02        0.69      7.56 o 
   5   4  16        0.00       10.38      6.77 o 
   6   4  16        2.05        1.69      8.28 o 
  -6   5  16        3.08        2.54      8.95 o 
  -5   5  16        6.38       12.05      9.54 o 
  -4   5  16        0.90        9.56      7.86 o 
  -3   5  16       58.95       42.92      9.71 o 
  -2   5  16        6.88       10.50      5.21 o 
  -1   5  16       18.40       15.18      7.51 o 
   0   5  16       60.21       53.94      6.36 o 
   1   5  16        0.12        7.90      7.90 o 
   2   5  16      275.56      272.51     16.18 o 
   3   5  16       14.65        6.53      8.09 o 
   4   5  16       18.14       22.93      7.50 o 
   5   5  16        5.32       10.09      8.47 o 
  -5   6  16       58.90       66.26     12.11 o 
  -4   6  16        2.90       15.31      7.11 o 
  -3   6  16        0.70        7.35      7.35 o 
  -2   6  16       15.11       23.21      7.62 o 
  -1   6  16       15.24        3.99      7.33 o 
   0   6  16       30.27       32.68      6.34 o 
   1   6  16       71.39       60.22     11.81 o 
   2   6  16        5.89       14.48      7.68 o 
   3   6  16        1.22        8.89      6.58 o 
   4   6  16       11.28       14.51      8.32 o 
  -4   7  16        0.03        6.78      7.87 o 
  -3   7  16        0.84        8.25      8.25 o 
  -2   7  16        1.80        7.80      7.08 o 
  -1   7  16        0.17        3.79      6.70 o 
   0   7  16       89.88      105.21     22.48 o 
   1   7  16       43.83       34.58     10.06 o 
   2   7  16        1.29        9.82      9.82 o 
   3   7  16        0.13        2.61      7.55 o 
  -1   8  16        6.15        4.78      7.32 o 
   0   8  16       46.41       51.52      8.00 o 
   1   8  16        0.45        8.78      8.78 o 
  -7   0  17       32.95       15.05      8.88 o 
  -5   0  17       37.46       43.02      7.28 o 
  -3   0  17       25.40       28.47      6.64 o 
  -1   0  17       53.35       33.06      7.88 o 
   1   0  17       75.86       71.26      8.02 o 
   3   0  17      206.83      228.91     12.74 o 
   5   0  17        0.30       20.44      8.67 o 
   7   0  17       34.23       43.98      9.36 o 
  -7   1  17       18.97       13.45      8.22 o 
  -6   1  17        0.02        5.84      6.60 o 
  -5   1  17       31.73       30.69      7.47 o 
  -4   1  17       39.07       55.47      7.81 o 
  -3   1  17        3.76       14.03      5.27 o 
  -2   1  17      320.04      323.50     13.14 o 
  -1   1  17       55.22       54.62      7.17 o 
   0   1  17      352.06      375.00      9.67 o 
   1   1  17       16.90       13.78      5.34 o 
   2   1  17       67.37       66.28      6.44 o 
   3   1  17      338.67      381.75     15.94 o 
   4   1  17      250.22      237.82     14.64 o 
   5   1  17      105.44      101.10     12.05 o 
   6   1  17        0.06        3.06      6.36 o 
  -7   2  17        5.11        4.98      8.35 o 
  -6   2  17       47.06       29.75      9.63 o 
  -5   2  17       47.10       39.92      9.54 o 
  -4   2  17       80.93       78.07     10.21 o 
  -3   2  17        0.52        0.00      5.58 o 
  -2   2  17        0.74        0.97      4.66 o 
  -1   2  17      327.72      327.35     13.23 o 
   0   2  17       16.87       12.39      5.85 o 
   1   2  17      110.00      132.44      9.08 o 
   2   2  17        2.36        4.98      4.71 o 
   3   2  17      149.60      136.07     11.42 o 
   4   2  17      101.93      100.32     10.27 o 
   5   2  17        7.41        7.40      1.98 o 
   6   2  17       10.30        6.92      7.92 o 
  -7   3  17       12.08        1.73      8.17 o 
  -6   3  17       12.69        3.13      8.58 o 
  -5   3  17       20.61       15.78      9.19 o 
  -4   3  17       32.93       39.94      8.82 o 
  -3   3  17      109.70      106.33     10.35 o 
  -2   3  17        0.40        2.00      5.05 o 
  -1   3  17      353.56      338.82     14.21 o 
   0   3  17      192.83      189.62      7.79 o 
   1   3  17      161.08      185.87     11.51 o 
   2   3  17       82.62       91.97      9.86 o 
   3   3  17       70.21       71.40      9.44 o 
   4   3  17       74.90       81.55     11.68 o 
   5   3  17        3.30        7.65      8.83 o 
   6   3  17        0.96        4.88      7.67 o 
  -6   4  17        0.20        4.93      7.88 o 
  -5   4  17       20.00       21.32      9.76 o 
  -4   4  17      183.24      178.88     13.59 o 
  -3   4  17       48.05       50.01      7.68 o 
  -2   4  17        1.82        5.71      5.71 o 
  -1   4  17       17.77       18.79      5.61 o 
   0   4  17       15.56       17.94      4.84 o 
   1   4  17        1.04        6.30      6.30 o 
   2   4  17      289.71      308.56     16.34 o 
   3   4  17       43.17       41.13      8.75 o 
   4   4  17        1.32        8.20      8.20 o 
   5   4  17        4.26       12.84      7.83 o 
   6   4  17        0.38        9.11      7.55 o 
  -6   5  17       29.45       22.20     11.13 o 
  -5   5  17      103.00      106.86     13.74 o 
  -4   5  17       16.14       11.94      9.07 o 
  -3   5  17       11.44       24.65      6.95 o 
  -2   5  17       15.90        5.70      7.54 o 
  -1   5  17       30.49       38.55      7.16 o 
   0   5  17      227.39      251.16     10.56 o 
   1   5  17       26.41       35.89      8.91 o 
   2   5  17        0.02        3.46      8.23 o 
   3   5  17       34.94       37.94      9.06 o 
   4   5  17       10.23        8.82      8.07 o 
   5   5  17        0.18        4.18      7.18 o 
  -5   6  17        0.26        6.79      8.52 o 
  -4   6  17        1.84        0.82      7.98 o 
  -3   6  17       22.24       37.95      8.74 o 
  -2   6  17        2.26        5.01      6.81 o 
  -1   6  17       50.11       48.36      9.69 o 
   0   6  17        3.13        1.00      5.23 o 
   1   6  17      141.85      162.04     14.41 o 
   2   6  17       31.66       30.85      9.72 o 
   3   6  17        7.33        1.59      7.65 o 
   4   6  17        5.96        0.00      8.63 o 
  -3   7  17       17.21       17.12      7.86 o 
  -2   7  17       24.93       13.28      9.69 o 
  -1   7  17       18.98       19.66      7.92 o 
   0   7  17       95.21      107.26      9.72 o 
   1   7  17       11.71        7.28      9.65 o 
   2   7  17        0.54        2.53      9.14 o 
   3   7  17        7.07        7.86      8.41 o 
  -6   0  18       22.54       20.59      7.77 o 
  -4   0  18        0.38        5.00      5.69 o 
  -2   0  18      136.65      139.73      9.63 o 
   0   0  18      222.15      247.75      8.24 o 
   2   0  18       66.19       65.88      8.40 o 
   4   0  18      491.20      571.19     22.46 o 
   6   0  18        0.07        9.34      7.44 o 
  -7   1  18        0.06        1.58      8.21 o 
  -6   1  18       26.57       13.41      9.50 o 
  -5   1  18        4.70        4.03      7.09 o 
  -4   1  18       15.27       12.21      6.72 o 
  -3   1  18      100.56       90.57     10.36 o 
  -2   1  18       11.58       12.04      4.87 o 
  -1   1  18      107.49      120.02      8.48 o 
   0   1  18      362.42      373.55      9.99 o 
   1   1  18      294.64      301.37     12.92 o 
   2   1  18       29.83       34.14      6.05 o 
   3   1  18        8.48        9.22      9.22 o 
   4   1  18       13.71       16.30      8.44 o 
   5   1  18        2.37        8.63      8.63 o 
   6   1  18        4.03        8.17      8.17 o 
  -7   2  18        1.05        1.69      7.20 o 
  -6   2  18      136.37      136.29     13.45 o 
  -5   2  18       10.61        4.90      7.11 o 
  -4   2  18      511.45      482.68     20.63 o 
  -3   2  18      132.50      124.20     11.02 o 
  -2   2  18      180.95      191.29     11.32 o 
  -1   2  18      120.28      132.48     10.01 o 
   0   2  18      117.30      120.89     11.29 o 
   1   2  18        1.23       13.00      5.45 o 
   2   2  18        6.82        2.63      5.61 o 
   3   2  18      368.81      362.99     17.04 o 
   4   2  18       46.03       44.93      9.47 o 
   5   2  18       10.77        7.29      7.12 o 
   6   2  18        2.32        0.77      8.56 o 
  -7   3  18        0.12        2.58      9.75 o 
  -6   3  18        3.99       10.60      8.48 o 
  -5   3  18       92.80       90.73     11.51 o 
  -4   3  18      245.64      238.32     15.89 o 
  -3   3  18       29.24       28.24      7.08 o 
  -2   3  18        2.24        4.30      5.53 o 
  -1   3  18        7.69       15.23      5.56 o 
   0   3  18        9.27        9.60      4.13 o 
   1   3  18       12.24       15.36      6.23 o 
   2   3  18      192.58      168.85     13.42 o 
   3   3  18       18.05       25.55      6.96 o 
   4   3  18       70.63       85.90     10.83 o 
   5   3  18       50.50       44.12      9.79 o 
   6   3  18        0.25        1.59      6.96 o 
  -6   4  18        7.72       11.72      9.44 o 
  -5   4  18      239.79      236.11     17.58 o 
  -4   4  18        0.59        3.55      6.67 o 
  -3   4  18       54.94       63.33      8.91 o 
  -2   4  18       39.08       57.14      7.96 o 
  -1   4  18        5.43        7.27      6.18 o 
   0   4  18      265.52      270.16     10.02 o 
   1   4  18      192.27      202.76     12.91 o 
   2   4  18      163.81      146.13     12.05 o 
   3   4  18       67.20       77.14      9.67 o 
   4   4  18       67.25       72.11     11.78 o 
   5   4  18       31.62       29.18      8.89 o 
  -6   5  18       43.57       44.44     11.03 o 
  -5   5  18       60.79       72.77     11.47 o 
  -4   5  18       31.78       25.05      7.07 o 
  -3   5  18        1.17        6.32      7.17 o 
  -2   5  18       19.46       14.37      7.27 o 
  -1   5  18        7.38        8.06      7.33 o 
   0   5  18       11.75       23.41      5.37 o 
   1   5  18      432.39      447.09     19.99 o 
   2   5  18      259.02      251.81     16.77 o 
   3   5  18      177.08      174.40     15.62 o 
   4   5  18        0.96        4.05      8.68 o 
   5   5  18        2.17        1.70      8.31 o 
  -5   6  18        0.13        1.69      9.19 o 
  -4   6  18       18.35       29.28      7.94 o 
  -3   6  18        8.69        6.11      7.82 o 
  -2   6  18        2.45        1.45      6.49 o 
  -1   6  18        2.13        1.32      6.41 o 
   0   6  18       11.06       17.31     11.06 o 
   1   6  18      204.59      192.44     15.43 o 
   2   6  18        0.05        8.58      5.72 o 
   3   6  18       25.42       39.56      9.66 o 
   4   6  18        5.63       10.30      8.89 o 
  -3   7  18       18.35       22.02      8.61 o 
  -2   7  18        1.06        1.54      6.74 o 
  -1   7  18        4.29        5.36      7.42 o 
   0   7  18       98.46       84.15      9.85 o 
   1   7  18       93.80       87.26     13.10 o 
   2   7  18       35.41       32.11      9.11 o 
  -7   0  19        0.10        7.25      7.25 o 
  -5   0  19      235.92      236.27     14.77 o 
  -3   0  19     2043.50     1871.53     33.84 o 
  -1   0  19       29.19       25.74      5.58 o 
   1   0  19        0.69        2.36      4.63 o 
   3   0  19       10.51       34.58      6.86 o 
   5   0  19       97.59      106.52     12.22 o 
  -7   1  19        3.86        8.17      6.83 o 
  -6   1  19        2.15        0.77      8.59 o 
  -5   1  19       51.79       41.93      9.87 o 
  -4   1  19      390.81      376.02     18.30 o 
  -3   1  19     1036.07     1109.65     26.76 o 
  -2   1  19       59.93       57.50      8.76 o 
  -1   1  19      150.99      147.96     10.52 o 
   0   1  19        1.89        1.04      3.49 o 
   1   1  19       51.37       60.83      7.51 o 
   2   1  19        2.87        1.04      6.27 o 
   3   1  19        0.47        4.67      9.52 o 
   4   1  19       44.60       47.10      9.32 o 
   5   1  19        1.48        2.23      7.69 o 
   6   1  19        0.04        0.00      6.93 o 
  -7   2  19        2.97       15.38      9.09 o 
  -6   2  19       25.85       23.30      9.85 o 
  -5   2  19       30.86       36.34      8.77 o 
  -4   2  19      278.52      284.89     17.03 o 
  -3   2  19       33.04       26.53      7.96 o 
  -2   2  19      194.00      164.70     11.91 o 
  -1   2  19      323.26      316.92     14.62 o 
   0   2  19        0.35        3.46      3.39 o 
   1   2  19       37.45       37.78      6.91 o 
   2   2  19       71.13       76.40      8.56 o 
   3   2  19      177.61      165.66     13.40 o 
   4   2  19       73.33       86.78      9.79 o 
   5   2  19       56.79       56.12     10.42 o 
   6   2  19        0.32        1.58      7.35 o 
  -6   3  19       13.24        0.85      9.98 o 
  -5   3  19      113.30      106.46     12.97 o 
  -4   3  19      295.19      336.65     16.73 o 
  -3   3  19       11.59        4.92      7.15 o 
  -2   3  19       22.11       19.88      6.93 o 
  -1   3  19       47.24       38.69      7.12 o 
   0   3  19       82.51       88.38      6.76 o 
   1   3  19       25.20       19.52      7.07 o 
   2   3  19      576.39      592.54     22.03 o 
   3   3  19        9.14        3.35      7.21 o 
   4   3  19       24.39        9.47      8.95 o 
   5   3  19       18.56       14.12      8.41 o 
   6   3  19        7.69       10.54      7.74 o 
  -6   4  19       22.25       25.43     10.98 o 
  -5   4  19       12.89       10.60      2.95 o 
  -4   4  19        6.15       13.80      7.98 o 
  -3   4  19       31.15       32.49      7.99 o 
  -2   4  19       72.94       51.02      9.39 o 
  -1   4  19       50.87       48.50      8.42 o 
   0   4  19       83.66       81.81      7.53 o 
   1   4  19       60.04       60.82      9.74 o 
   2   4  19      224.35      216.76     14.67 o 
   3   4  19        9.21        5.03      8.32 o 
   4   4  19        5.54       11.63      8.18 o 
   5   4  19        9.84        4.91      8.24 o 
  -5   5  19       36.40       32.21     10.60 o 
  -4   5  19        3.06        3.08      7.18 o 
  -3   5  19       30.89       29.49      9.58 o 
  -2   5  19       11.30        1.34      7.26 o 
  -1   5  19       39.80       54.51      8.80 o 
   0   5  19        9.94       11.61      5.09 o 
   1   5  19      442.69      454.75     21.12 o 
   2   5  19        1.86       13.76      6.92 o 
   3   5  19       70.51       66.41     11.40 o 
   4   5  19       11.90       15.50      6.98 o 
  -4   6  19       51.24       47.46     10.19 o 
  -3   6  19        2.03       16.33      8.36 o 
  -2   6  19        1.41        7.38      6.66 o 
  -1   6  19        0.62        1.42      7.23 o 
   0   6  19       61.00       75.92      9.08 o 
   1   6  19        0.11        1.49      9.70 o 
   2   6  19        5.98        3.15      6.88 o 
   3   6  19        7.52        9.96      8.82 o 
   4   6  19        7.03       14.45      8.03 o 
  -3   7  19        6.00       21.18      7.31 o 
  -2   7  19        8.05        1.58      8.50 o 
  -1   7  19       36.92       26.86     10.45 o 
   0   7  19       23.03       33.29      6.51 o 
   1   7  19        1.64        2.44      8.19 o 
   2   7  19       38.76       24.58     10.54 o 
  -6   0  20        1.10        8.19      8.50 o 
  -4   0  20       24.60       40.46      6.66 o 
  -2   0  20       24.37       25.32      5.79 o 
   0   0  20      423.94      392.34     23.10 o 
   2   0  20      107.98      126.95     10.92 o 
   4   0  20      752.47      792.15     26.85 o 
   6   0  20        2.73        9.67      7.47 o 
  -7   1  20        0.02        3.36      6.63 o 
  -6   1  20        5.06        7.89      7.89 o 
  -5   1  20       81.97       69.09     11.59 o 
  -4   1  20      252.35      269.08     15.74 o 
  -3   1  20        0.00       11.38     11.38 o 
  -2   1  20      187.59      197.36     12.09 o 
  -1   1  20       51.03       41.55      7.37 o 
   0   1  20        4.40        6.66      4.88 o 
   1   1  20        3.31        5.55      4.58 o 
   2   1  20       73.49       79.92     10.96 o 
   3   1  20      437.63      388.00     19.49 o 
   4   1  20       41.81       50.31     10.70 o 
   5   1  20      100.15       95.21     12.10 o 
   6   1  20        0.00        6.38      7.75 o 
  -7   2  20       11.71        9.49      8.15 o 
  -6   2  20       74.23       86.49     12.70 o 
  -5   2  20        7.89       15.02      8.10 o 
  -4   2  20       26.19       29.69      9.95 o 
  -3   2  20        0.13        4.30      7.14 o 
  -2   2  20      229.15      236.20     13.77 o 
  -1   2  20      160.19      135.15     10.79 o 
   0   2  20        5.75        3.13      7.02 o 
   1   2  20        0.14        0.00      5.16 o 
   2   2  20      106.58       81.63     10.81 o 
   3   2  20      238.17      229.86     15.35 o 
   4   2  20       11.77        6.32      7.61 o 
   5   2  20       56.84       43.57     10.96 o 
   6   2  20        0.54        4.77      6.46 o 
  -6   3  20       12.95       10.12      9.28 o 
  -5   3  20      296.82      283.78     18.66 o 
  -4   3  20        5.12        9.27      9.54 o 
  -3   3  20       39.52       35.53      7.93 o 
  -2   3  20       43.03       41.28      8.88 o 
  -1   3  20        1.51        7.38      4.45 o 
   0   3  20       35.33       35.21      5.57 o 
   1   3  20      113.70      118.18     11.18 o 
   2   3  20      430.41      434.18     20.22 o 
   3   3  20       15.51        6.85      7.63 o 
   4   3  20      245.63      280.11     17.57 o 
   5   3  20        0.55        0.80      6.82 o 
  -6   4  20       10.74        2.57      9.76 o 
  -5   4  20        2.18        6.53      9.42 o 
  -4   4  20        1.08       13.47      7.30 o 
  -3   4  20       40.42       46.16      8.81 o 
  -2   4  20        0.01        1.91      6.15 o 
  -1   4  20        2.56        3.69      6.68 o 
   0   4  20       38.46       44.00      6.53 o 
   1   4  20       33.79       37.19      8.36 o 
   2   4  20       32.08       13.68      9.33 o 
   3   4  20       23.69       12.48      8.78 o 
   4   4  20       10.85        5.49      7.48 o 
   5   4  20        0.40        3.25      8.35 o 
  -5   5  20       31.36       25.92      9.85 o 
  -4   5  20       11.64       22.87      7.96 o 
  -3   5  20        4.79        7.37      6.96 o 
  -2   5  20       54.71       42.99      9.08 o 
  -1   5  20       18.51       15.95      6.66 o 
   0   5  20       69.89       65.64     11.15 o 
   1   5  20       54.67       64.63      9.91 o 
   2   5  20        4.36        3.74      7.55 o 
   3   5  20       12.28       14.16      7.91 o 
   4   5  20       12.03       16.44      9.06 o 
  -4   6  20        0.03        4.12      7.77 o 
  -3   6  20        0.41        0.80      7.62 o 
  -2   6  20        2.06        1.50      7.14 o 
  -1   6  20       53.55       63.66      9.85 o 
   0   6  20        2.14        4.99      5.66 o 
   1   6  20       10.62        6.89      8.93 o 
   2   6  20        6.57        0.82      7.90 o 
   3   6  20       13.05       13.29      8.78 o 
  -2   7  20        0.88        3.17      7.07 o 
  -1   7  20        3.08        5.40      6.87 o 
   0   7  20       31.07       25.73      6.68 o 
   1   7  20       11.87       11.49      7.63 o 
   2   7  20        3.36        5.09      7.76 o 
  -7   0  21        9.48        4.73      7.44 o 
  -5   0  21      641.20      653.30     24.04 o 
  -3   0  21      518.89      506.39     19.54 o 
  -1   0  21       12.10        3.52      6.26 o 
   1   0  21       65.94       49.66      9.22 o 
   3   0  21      268.00      274.33     17.04 o 
   5   0  21       39.08       40.49     10.55 o 
  -7   1  21        0.02        1.70      8.41 o 
  -6   1  21        0.47        5.59      7.53 o 
  -5   1  21        0.12        5.94      8.32 o 
  -4   1  21      228.80      247.12     16.91 o 
  -3   1  21     1510.70     1568.17     33.67 o 
  -2   1  21      146.84      135.16     13.65 o 
  -1   1  21       15.39        3.17      8.52 o 
   0   1  21       72.41       81.41      6.22 o 
   1   1  21       21.42       33.36      6.66 o 
   2   1  21      214.94      177.66     15.69 o 
   3   1  21      802.95      845.89     26.89 o 
   4   1  21      116.30      125.63     12.82 o 
   5   1  21        9.39       12.33      8.33 o 
   6   1  21       17.51       26.62      8.53 o 
  -6   2  21       23.96       36.26      8.78 o 
  -5   2  21       49.11       52.09      9.92 o 
  -4   2  21       90.19      104.34     13.15 o 
  -3   2  21       24.66       11.27     11.27 o 
  -2   2  21       24.17       31.91      8.11 o 
  -1   2  21       32.56       42.24      7.97 o 
   0   2  21      102.37      104.61      7.17 o 
   1   2  21      156.67      161.63     11.04 o 
   2   2  21      144.37      164.18     12.64 o 
   3   2  21        1.45        2.02      8.07 o 
   4   2  21       35.60       36.40      9.78 o 
   5   2  21       97.78      130.69     12.33 o 
   6   2  21       19.00        3.16      7.96 o 
  -6   3  21        9.93        6.88      8.31 o 
  -5   3  21       42.99       35.51     11.08 o 
  -4   3  21      201.37      233.01     15.75 o 
  -3   3  21        6.10       21.01      7.46 o 
  -2   3  21      360.30      338.80     17.41 o 
  -1   3  21        3.14        5.40      7.27 o 
   0   3  21        0.12        3.25      4.51 o 
   1   3  21       11.45        5.53      7.76 o 
   2   3  21      577.02      605.99     22.55 o 
   3   3  21        3.06        1.41      7.26 o 
   4   3  21        0.12       10.71      8.86 o 
   5   3  21       15.23        9.68      8.82 o 
  -6   4  21        3.09        0.87      9.03 o 
  -5   4  21       70.33       82.13     11.57 o 
  -4   4  21        0.15        3.04      8.35 o 
  -3   4  21        5.72       16.47      7.80 o 
  -2   4  21        0.87        4.01      6.81 o 
  -1   4  21       43.80       46.73      8.63 o 
   0   4  21      217.01      204.75     10.10 o 
   1   4  21       64.43       68.10     10.81 o 
   2   4  21       25.40       27.57      8.61 o 
   3   4  21       15.08       21.87      8.02 o 
   4   4  21        1.04        2.37      6.88 o 
   5   4  21        0.00        9.19      9.19 o 
  -5   5  21        1.51        2.53      8.93 o 
  -4   5  21        4.98        8.80      8.80 o 
  -3   5  21       89.51       99.84     11.85 o 
  -2   5  21       16.09       14.31      7.90 o 
  -1   5  21        1.84        2.05      7.22 o 
   0   5  21       41.43       50.14      6.75 o 
   1   5  21       32.96       29.62      8.27 o 
   2   5  21        4.60        4.53      8.07 o 
   3   5  21        8.04       15.16      8.53 o 
   4   5  21       16.44       29.72      7.84 o 
  -4   6  21       25.20       29.01      9.23 o 
  -3   6  21        0.07        4.78      6.50 o 
  -2   6  21        4.56        7.61      7.38 o 
  -1   6  21        0.74        0.70      7.03 o 
   0   6  21        0.66        4.00      5.93 o 
   1   6  21        2.94        3.15      7.10 o 
   2   6  21        3.54        7.28      8.08 o 
   3   6  21        6.67       19.99      8.41 o 
  -2   7  21        0.23        7.56      7.56 o 
  -1   7  21       28.94       24.11      8.55 o 
   0   7  21        3.16        8.14     12.02 o 
   1   7  21        5.46       10.69      9.48 o 
  -6   0  22        0.20        7.24      7.24 o 
  -4   0  22       39.16       34.59      8.41 o 
  -2   0  22       97.33      108.83      9.46 o 
   0   0  22       41.70       52.36      5.53 o 
   2   0  22      272.75      239.84     14.76 o 
   4   0  22      257.39      266.12     18.05 o 
   6   0  22        2.02        5.45      8.57 o 
  -7   1  22        0.33        4.26      8.37 o 
  -6   1  22        1.42        4.88      8.08 o 
  -5   1  22       43.62       58.60      9.66 o 
  -4   1  22      406.00      395.50     20.42 o 
  -3   1  22       88.31       93.53     18.32 o 
  -2   1  22      806.09      859.82     26.23 o 
  -1   1  22      243.79      203.20     15.27 o 
   0   1  22        1.51        4.52      4.52 o 
   1   1  22        0.63        0.54      6.26 o 
   2   1  22      425.68      423.67     19.06 o 
   3   1  22       25.95       13.93     13.93 o 
   4   1  22      126.31      104.62     16.04 o 
   5   1  22        5.15        7.86      8.74 o 
   6   1  22       10.45        9.76      8.00 o 
  -6   2  22        1.17       12.94      7.72 o 
  -5   2  22        1.33        4.79      7.87 o 
  -4   2  22      442.21      441.39     21.19 o 
  -3   2  22        1.90        7.37      7.83 o 
  -2   2  22      465.03      466.72     19.83 o 
  -1   2  22       42.09       31.73      7.58 o 
   0   2  22      159.79      177.66     19.97 o 
   1   2  22       15.62       21.20      6.59 o 
   2   2  22        4.18        8.38      7.76 o 
   3   2  22      127.63      133.99     13.49 o 
   4   2  22       52.30       60.71     10.64 o 
   5   2  22       79.90       68.06     12.62 o 
  -6   3  22       15.42        9.67     11.17 o 
  -5   3  22       27.47       24.08      9.29 o 
  -4   3  22       11.09       14.55     10.19 o 
  -3   3  22       33.49       27.67      8.25 o 
  -2   3  22      211.24      206.19     15.82 o 
  -1   3  22      492.44      482.31     20.13 o 
   0   3  22       77.03       86.66     16.36 o 
   1   3  22      346.79      337.19     17.11 o 
   2   3  22       85.63       82.32     12.44 o 
   3   3  22       14.49       16.18      9.13 o 
   4   3  22        6.62        7.84      8.67 o 
   5   3  22       27.60       36.49      9.85 o 
  -5   4  22       26.86       16.97      9.32 o 
  -4   4  22       23.05       19.91      8.78 o 
  -3   4  22      135.00      135.07     12.92 o 
  -2   4  22        0.00        7.46      7.46 o 
  -1   4  22       87.78       87.13     10.75 o 
   0   4  22       32.19       42.65      6.42 o 
   1   4  22       20.46       27.12      8.63 o 
   2   4  22        9.10        2.95      7.27 o 
   3   4  22       17.17       24.69      8.12 o 
   4   4  22       12.40        9.72      8.20 o 
  -5   5  22        9.18        9.43      8.02 o 
  -4   5  22       29.28       30.35      9.06 o 
  -3   5  22        1.54        8.80      8.80 o 
  -2   5  22        2.51        9.54      8.30 o 
  -1   5  22      150.14      137.63     13.70 o 
   0   5  22        2.32        1.76      4.83 o 
   1   5  22       18.67       18.62      8.22 o 
   2   5  22       54.05       43.44     11.63 o 
   3   5  22       18.69        4.84      9.26 o 
   4   5  22        4.68        2.50      8.47 o 
  -4   6  22        2.59        1.65      8.47 o 
  -3   6  22        0.12        2.39      6.95 o 
  -2   6  22        6.29        9.31      7.06 o 
  -1   6  22        0.33        8.27      5.18 o 
   0   6  22        9.31       15.78      6.17 o 
   1   6  22        4.32        2.38      7.88 o 
   2   6  22        0.05        0.00      7.21 o 
   3   6  22       12.60        8.33      7.28 o 
  -1   7  22        2.23        6.24      6.45 o 
   0   7  22        6.49        8.09      6.82 o 
  -5   0  23       21.45       35.26     10.05 o 
  -3   0  23      177.23      153.62     13.54 o 
  -1   0  23     1440.92     1453.35     31.42 o 
   1   0  23       41.93        1.17     12.50 o 
   3   0  23      162.82      175.39     14.99 o 
   5   0  23        0.05        2.62      7.50 o 
  -6   1  23        0.12        8.34      8.34 o 
  -5   1  23       32.11       40.76      9.10 o 
  -4   1  23        0.41        8.91      8.91 o 
  -3   1  23      499.49      531.58     23.19 o 
  -2   1  23      243.53      229.26     18.18 o 
  -1   1  23      218.69      197.72     14.09 o 
   0   1  23       25.63        9.32     29.97 o 
   1   1  23        0.11        5.48      7.19 o 
   2   1  23      161.28      136.27     14.86 o 
   3   1  23      747.95      749.80     26.55 o 
   4   1  23      279.78      291.99     18.01 o 
   5   1  23        8.14        0.00      8.40 o 
  -6   2  23        0.21        3.48      7.66 o 
  -5   2  23        6.70       15.70      8.13 o 
  -4   2  23        0.55        9.38      9.38 o 
  -3   2  23        7.79       15.48      7.69 o 
  -2   2  23       16.75       15.20      9.40 o 
  -1   2  23      135.84      144.46     11.67 o 
   0   2  23      197.32      209.56     10.26 o 
   1   2  23        8.47       14.04      6.98 o 
   2   2  23       85.39       78.13      9.91 o 
   3   2  23       52.94       56.23      9.69 o 
   4   2  23       51.40       53.11     10.79 o 
   5   2  23       32.13       33.69      9.84 o 
  -6   3  23        0.02        6.27      9.01 o 
  -5   3  23        0.06       13.69      8.29 o 
  -4   3  23        5.47        8.75      9.93 o 
  -3   3  23       40.86       27.38      9.41 o 
  -2   3  23      612.50      643.02     24.25 o 
  -1   3  23       51.95       51.46     11.97 o 
   0   3  23       19.63       28.27     11.55 o 
   1   3  23       57.67       52.99     10.50 o 
   2   3  23        1.68        6.39      8.33 o 
   3   3  23        0.18        6.04      7.07 o 
   4   3  23       80.97       70.05     11.51 o 
   5   3  23       44.63       47.21     10.88 o 
  -5   4  23        5.68        0.84      9.17 o 
  -4   4  23        8.09        7.38     10.15 o 
  -3   4  23       42.34       46.14      9.77 o 
  -2   4  23       31.73       33.56      7.92 o 
  -1   4  23      175.13      159.57     13.41 o 
   0   4  23      108.85      113.21      8.45 o 
   1   4  23        9.58       19.51      7.57 o 
   2   4  23        2.01        5.25      7.56 o 
   3   4  23       17.60       11.11      8.52 o 
   4   4  23       31.16       25.33      8.58 o 
  -4   5  23        0.67        0.00      9.13 o 
  -3   5  23        4.90        3.22      8.67 o 
  -2   5  23       33.17       30.37      8.68 o 
  -1   5  23       53.06       70.32     10.31 o 
   0   5  23       97.41      104.03     14.85 o 
   1   5  23       41.99       43.57      9.82 o 
   2   5  23        0.90        7.79      7.79 o 
   3   5  23        0.29        1.66      7.42 o 
  -3   6  23        0.82        1.60      7.67 o 
  -2   6  23       48.42       45.52      9.72 o 
  -1   6  23        0.78       10.76      7.09 o 
   0   6  23       85.15      100.68      8.18 o 
   1   6  23       16.14       15.23      7.65 o 
   2   6  23        3.49        9.43      9.43 o 
  -6   0  24        0.05        2.39      7.11 o 
  -4   0  24        0.15        2.85      6.12 o 
  -2   0  24        1.94       12.97      6.13 o 
   0   0  24        4.77        3.30      4.56 o 
   2   0  24       52.81       37.37      8.54 o 
   4   0  24       23.62       19.76     10.24 o 
  -6   1  24        5.61       12.77      8.49 o 
  -5   1  24        0.02        2.46      7.56 o 
  -4   1  24        1.15        4.46      7.82 o 
  -3   1  24      135.23       78.42     19.74 o 
  -2   1  24       24.70        3.24     11.31 o 
  -1   1  24        2.07       11.67     11.67 o 
   0   1  24      400.36      392.91     14.59 o 
   1   1  24        0.02        0.13      7.31 o 
   2   1  24       97.00       66.84     12.76 o 
   3   1  24      153.13      127.83     16.72 o 
   4   1  24       14.11        2.36      9.88 o 
   5   1  24        8.09       14.76      6.39 o 
  -6   2  24       11.87       19.61      8.93 o 
  -5   2  24        1.41        1.71      8.64 o 
  -4   2  24       31.67       43.59      9.39 o 
  -3   2  24        0.72        7.35      6.97 o 
  -2   2  24      136.27      155.05     13.04 o 
  -1   2  24       68.44       69.63     10.24 o 
   0   2  24      351.44      376.81     13.63 o 
   1   2  24        2.76        7.18      7.18 o 
   2   2  24       33.28       33.07      8.58 o 
   3   2  24       31.36       23.20      9.04 o 
   4   2  24       26.71       22.90     10.17 o 
   5   2  24        0.05        4.85      7.43 o 
  -6   3  24        0.35        1.80      7.91 o 
  -5   3  24       14.70        0.00      9.13 o 
  -4   3  24       45.88       50.24     11.57 o 
  -3   3  24       97.33      102.74     13.14 o 
  -2   3  24      140.01      161.41     14.29 o 
  -1   3  24       55.83       73.84      9.85 o 
   0   3  24      139.37      165.46      9.81 o 
   1   3  24       34.77       26.24      9.71 o 
   2   3  24       16.76       24.47      9.72 o 
   3   3  24       23.08        7.01      8.65 o 
   4   3  24      104.85       85.03     13.39 o 
  -5   4  24        6.93       11.40      9.16 o 
  -4   4  24        1.08        2.51      7.60 o 
  -3   4  24        0.80        8.28      8.28 o 
  -2   4  24        0.01        2.30      7.50 o 
  -1   4  24       22.39       29.09      9.76 o 
   0   4  24       34.14       25.99      8.02 o 
   1   4  24      118.45      142.69     12.68 o 
   2   4  24        0.12        3.92      7.42 o 
   3   4  24        0.01       11.26      7.48 o 
   4   4  24        0.21        8.98      8.98 o 
  -4   5  24        5.02        3.43      7.90 o 
  -3   5  24        8.35        4.10      9.09 o 
  -2   5  24       73.74       78.15     11.78 o 
  -1   5  24      166.38      163.13     14.92 o 
   0   5  24       26.96       28.31      6.52 o 
   1   5  24       33.39       32.09     10.13 o 
   2   5  24        6.21       10.49      7.67 o 
   3   5  24        0.44        0.85      7.24 o 
  -3   6  24       16.24        8.20      7.98 o 
  -2   6  24        1.66        3.99      8.28 o 
  -1   6  24        9.72        8.58      6.55 o 
   0   6  24        9.68        2.17      6.14 o 
   1   6  24        7.64        3.21      8.34 o 
   2   6  24        6.23       16.48      7.38 o 
  -5   0  25       16.26        8.45      8.22 o 
  -3   0  25      165.45      161.79     13.68 o 
  -1   0  25      733.91      680.17     25.00 o 
   1   0  25      132.34      121.83     14.00 o 
   3   0  25       11.87        5.46      9.00 o 
   5   0  25       14.47       17.27      8.93 o 
  -6   1  25        0.01        2.60      7.47 o 
  -5   1  25        0.13        6.63      8.64 o 
  -4   1  25       18.75       14.68      9.51 o 
  -3   1  25       21.66        0.00     14.31 o 
  -2   1  25        3.87        4.10     10.23 o 
  -1   1  25      142.05      155.69     13.20 o 
   0   1  25       51.35       59.51      8.12 o 
   1   1  25        0.05        4.71      7.07 o 
   2   1  25        0.54        6.34      7.86 o 
   3   1  25        0.03        0.79      8.55 o 
   4   1  25        1.17        9.62      6.77 o 
   5   1  25        0.69        2.49      8.53 o 
  -6   2  25        3.57        1.82      7.55 o 
  -5   2  25        8.99       19.20      9.03 o 
  -4   2  25       16.80       36.18      8.35 o 
  -3   2  25        0.46        7.74      6.69 o 
  -2   2  25        1.32        4.36      7.78 o 
  -1   2  25      133.61      152.28     13.50 o 
   0   2  25      127.82      130.57     29.00 o 
   1   2  25       37.92       33.13      8.28 o 
   2   2  25       13.97        9.54      8.47 o 
   3   2  25        2.85        3.88      8.10 o 
   4   2  25        3.07        1.63      7.01 o 
   5   2  25        2.32        6.51      8.06 o 
  -5   3  25        0.92        2.69      8.02 o 
  -4   3  25       10.86       12.73      9.19 o 
  -3   3  25        9.53        5.66      8.81 o 
  -2   3  25       38.23       25.98     11.36 o 
  -1   3  25       10.20       20.68      7.56 o 
   0   3  25       17.65       15.45      6.14 o 
   1   3  25        2.76       10.40      6.36 o 
   2   3  25       10.22        8.17      8.17 o 
   3   3  25       12.00        8.78      8.03 o 
   4   3  25       62.06       65.65     12.32 o 
  -5   4  25        3.26        8.97      9.38 o 
  -4   4  25        1.68        3.43      7.82 o 
  -3   4  25        4.79        4.92      9.05 o 
  -2   4  25       13.69        7.07      8.48 o 
  -1   4  25        0.23        1.48      9.14 o 
   0   4  25        3.62        4.50      7.96 o 
   1   4  25        3.41        3.10      7.68 o 
   2   4  25       20.66       21.52      8.61 o 
   3   4  25        1.45        0.00      7.27 o 
   4   4  25        0.02        4.11      8.06 o 
  -4   5  25        1.33        6.06      6.69 o 
  -3   5  25        6.72        5.85      8.20 o 
  -2   5  25        3.95        0.82      8.10 o 
  -1   5  25       92.41       86.99     12.47 o 
   0   5  25        8.99        9.86      5.44 o 
   1   5  25        0.32        0.81      6.99 o 
   2   5  25        3.56        8.16      6.58 o 
   3   5  25        0.01        0.83      5.18 o 
  -2   6  25       28.79       25.03      9.11 o 
  -1   6  25        0.07        3.18      7.54 o 
   0   6  25        0.01        0.79      5.86 o 
   1   6  25       23.97       33.49      8.45 o 
  -6   0  26       13.92       19.32      7.13 o 
  -4   0  26       72.51       38.09     10.29 o 
  -2   0  26        0.02       16.25      6.66 o 
   0   0  26        6.85       18.12      5.10 o 
   2   0  26        3.79        0.72      7.77 o 
   4   0  26       47.73       55.84     10.44 o 
  -6   1  26        1.19        3.50      7.56 o 
  -5   1  26        1.02        9.40      9.40 o 
  -4   1  26       62.55       43.96     11.98 o 
  -3   1  26        4.28        6.09     11.34 o 
  -2   1  26       96.28       97.16     14.24 o 
  -1   1  26       27.18       19.49     19.49 o 
   0   1  26       10.83        0.29     11.75 o 
   1   1  26       16.60       36.02      7.62 o 
   2   1  26        6.50        6.69      7.13 o 
   3   1  26       11.80       15.63      7.98 o 
   4   1  26        8.52        2.48      8.93 o 
   5   1  26        0.69        0.00      7.75 o 
  -5   2  26        2.08        8.04      7.43 o 
  -4   2  26        6.04       13.57      8.23 o 
  -3   2  26       16.38       21.60      9.34 o 
  -2   2  26       70.37       71.09     10.55 o 
  -1   2  26       48.02       25.93     10.70 o 
   0   2  26        0.05        5.21      8.32 o 
   1   2  26        1.23        8.73      8.73 o 
   2   2  26       41.17       41.17      9.49 o 
   3   2  26        7.67        7.93      8.20 o 
   4   2  26        1.03        6.56      6.80 o 
  -5   3  26        4.41        0.95      7.49 o 
  -4   3  26        2.07       11.40      7.78 o 
  -3   3  26       29.25       14.16     10.55 o 
  -2   3  26      216.72      245.42     17.90 o 
  -1   3  26        2.62        5.36      7.48 o 
   0   3  26       28.74       35.92      6.25 o 
   1   3  26        6.60        0.81      7.69 o 
   2   3  26        7.87       12.72      6.88 o 
   3   3  26        6.32        4.08      8.07 o 
   4   3  26        2.79        1.70      7.47 o 
  -4   4  26       12.75       10.55      8.93 o 
  -3   4  26        2.28        5.94      7.26 o 
  -2   4  26       27.17       24.50      8.90 o 
  -1   4  26      105.80       99.75     11.91 o 
   0   4  26        0.12        4.32      5.08 o 
   1   4  26       13.60       12.74      9.49 o 
   2   4  26        0.34        4.08      7.65 o 
   3   4  26        5.56       15.79      7.10 o 
  -3   5  26       32.28       23.72     10.10 o 
  -2   5  26       57.79       46.83     11.10 o 
  -1   5  26       71.90       80.49     11.72 o 
   0   5  26        1.56        9.60      5.19 o 
   1   5  26        0.51        3.28      7.67 o 
   2   5  26       13.51       24.78      7.58 o 
  -1   6  26        0.25       14.36      6.74 o 
   0   6  26        5.92        0.43      5.95 o 
  -5   0  27        0.77        3.18      7.64 o 
  -3   0  27        1.53        6.60      7.04 o 
  -1   0  27       30.12       25.12     10.94 o 
   1   0  27      246.36      223.97     15.89 o 
   3   0  27       40.28       52.88      9.29 o 
  -5   1  27       34.64       46.44      9.68 o 
  -4   1  27        2.20       11.52     11.70 o 
  -3   1  27       79.09       81.53     11.55 o 
  -2   1  27       78.63       36.05     14.95 o 
  -1   1  27      308.30      273.13     19.19 o 
   0   1  27       15.20        9.19      9.09 o 
   1   1  27       20.18        5.17      8.70 o 
   2   1  27        9.61        0.00      7.82 o 
   3   1  27        2.34        4.04      8.09 o 
   4   1  27       10.79       10.10      7.74 o 
  -5   2  27       18.69       21.76      9.41 o 
  -4   2  27        7.16        5.22      8.79 o 
  -3   2  27        3.64        1.69      9.30 o 
  -2   2  27       81.25       74.12     11.77 o 
  -1   2  27      222.48      234.55     16.83 o 
   0   2  27       82.07       74.28     11.36 o 
   1   2  27       17.78       11.51      8.88 o 
   2   2  27        8.14       17.34      8.37 o 
   3   2  27        0.58        8.59      8.59 o 
   4   2  27        4.12        6.66      7.45 o 
  -5   3  27       22.60       12.04     10.17 o 
  -4   3  27        0.27        8.69      8.69 o 
  -3   3  27        0.28        4.32      7.92 o 
  -2   3  27      107.51      100.18     13.67 o 
  -1   3  27       14.53       16.00      8.83 o 
   0   3  27        5.32        1.14      5.05 o 
   1   3  27        2.93        1.60      6.93 o 
   2   3  27       11.80       28.47      7.40 o 
   3   3  27       26.59       35.74      8.40 o 
   4   3  27        5.81       10.03      7.04 o 
  -4   4  27        0.48        9.07      9.07 o 
  -3   4  27       27.69       24.36     10.40 o 
  -2   4  27      182.31      202.76     16.38 o 
  -1   4  27        1.91        5.71      7.26 o 
   0   4  27        0.05        5.54      7.30 o 
   1   4  27        1.91        1.60      8.20 o 
   2   4  27        0.01        4.17      7.92 o 
   3   4  27        5.41        0.85      7.70 o 
  -3   5  27        4.52       10.26     10.26 o 
  -2   5  27        2.82        7.51      7.28 o 
  -1   5  27        6.67        3.25      8.16 o 
   0   5  27        4.85        2.67      8.19 o 
   1   5  27       37.73       43.86     10.11 o 
   2   5  27        0.25        4.98      7.91 o 
  -4   0  28       45.35       37.74     10.03 o 
  -2   0  28       10.52       10.91      3.05 o 
   0   0  28      703.85      678.35     24.94 o 
   2   0  28       31.52       53.74      9.54 o 
   4   0  28        0.79        3.71      9.73 o 
  -5   1  28        6.33       12.25      9.15 o 
  -4   1  28       30.46       37.12      9.35 o 
  -3   1  28        4.78       13.74     13.74 o 
  -2   1  28       14.46       13.22     13.22 o 
  -1   1  28        0.53       22.12     22.12 o 
   0   1  28        4.41        0.92      8.75 o 
   1   1  28        0.09       10.02      7.86 o 
   2   1  28       33.47       32.77      9.80 o 
   3   1  28       15.32       10.80      8.93 o 
   4   1  28        5.06       18.84      8.30 o 
  -5   2  28        0.35        1.88      8.55 o 
  -4   2  28        3.78       10.76      7.60 o 
  -3   2  28        3.40       19.76      8.11 o 
  -2   2  28       34.93       46.38      9.83 o 
  -1   2  28      148.06      122.58     13.86 o 
   0   2  28       27.99       17.19      6.48 o 
   1   2  28       57.08       54.16     10.43 o 
   2   2  28        3.65        0.00      7.76 o 
   3   2  28        0.48        0.83      6.78 o 
   4   2  28       15.83        4.20      8.93 o 
  -4   3  28        8.33       21.04      8.93 o 
  -3   3  28        0.57       12.42      7.94 o 
  -2   3  28       21.69        7.68     10.64 o 
  -1   3  28       14.01       21.55      8.40 o 
   0   3  28        0.15        5.45      5.45 o 
   1   3  28       14.82       13.96      7.72 o 
   2   3  28       42.23       55.88     10.25 o 
   3   3  28        0.38        9.17      9.17 o 
  -4   4  28        2.28        7.91      7.91 o 
  -3   4  28        1.93        0.00     10.44 o 
  -2   4  28        6.59        0.87      9.03 o 
  -1   4  28       16.20       10.01      9.41 o 
   0   4  28        3.68        1.58      5.45 o 
   1   4  28       10.93       16.72      8.32 o 
   2   4  28        0.42        3.36      7.59 o 
  -2   5  28        0.42        7.71      7.39 o 
  -1   5  28        0.26        0.56      6.70 o 
   0   5  28       17.36       26.43      7.09 o 
   1   5  28        0.80        0.84      7.95 o 
  -5   0  29        6.13        4.86      7.76 o 
  -3   0  29       10.37        5.45      7.48 o 
  -1   0  29       10.98       14.41      6.50 o 
   1   0  29       11.90        4.00      7.64 o 
   3   0  29        5.74       15.13      8.14 o 
  -5   1  29        0.82        4.39      8.37 o 
  -4   1  29        3.02       10.32     10.32 o 
  -3   1  29        6.19       22.49      6.66 o 
  -2   1  29        0.83       13.20     13.20 o 
  -1   1  29        0.04        9.43      9.43 o 
   0   1  29        3.46        6.17      6.31 o 
   1   1  29        4.02        9.61      9.61 o 
   2   1  29        2.80        1.66      8.22 o 
   3   1  29       20.99        6.79     10.14 o 
   4   1  29        1.48        5.23      7.33 o 
  -5   2  29       12.70       22.27      8.75 o 
  -4   2  29        0.03        9.08      8.54 o 
  -3   2  29       14.71       19.45      9.31 o 
  -2   2  29        2.06        6.84      8.80 o 
  -1   2  29        1.72        2.53      9.54 o 
   0   2  29        6.69        2.87      9.45 o 
   1   2  29       61.35       62.61     11.67 o 
   2   2  29        3.44        5.84      8.41 o 
   3   2  29        6.93        2.51      6.73 o 
  -4   3  29        0.43        8.33      8.07 o 
  -3   3  29        2.81       12.72      9.28 o 
  -2   3  29        1.31        9.25      9.25 o 
  -1   3  29        8.18       17.91      7.41 o 
   0   3  29        8.80        8.27      5.70 o 
   1   3  29        2.43        8.57      8.57 o 
   2   3  29        0.41        0.00      7.80 o 
   3   3  29        0.14        1.71      7.29 o 
  -3   4  29        0.90        7.24      7.83 o 
  -2   4  29        2.97        3.51      7.88 o 
  -1   4  29       42.90       41.10     10.05 o 
   0   4  29        7.28        5.42      5.45 o 
   1   4  29        0.60        8.48      7.42 o 
   2   4  29       11.76        8.48      8.48 o 
  -1   5  29       10.14        8.31      8.31 o 
   0   5  29        0.07        0.45      5.30 o 
  -4   0  30       79.96      101.91     12.13 o 
  -2   0  30        2.51        6.30      7.86 o 
   0   0  30        8.80        2.22      6.32 o 
   2   0  30       11.67       13.90      3.91 o 
  -4   1  30        4.23        3.48      7.65 o 
  -3   1  30        0.37        9.49      9.49 o 
  -2   1  30       50.35       56.12      9.43 o 
  -1   1  30        0.69       13.26     13.26 o 
   0   1  30       12.61        6.62      6.18 o 
   1   1  30        0.50        1.69      6.94 o 
   2   1  30        6.56       10.19      8.80 o 
   3   1  30        0.64       13.07      8.38 o 
  -4   2  30       17.25       12.01      9.66 o 
  -3   2  30       15.40        2.72     10.98 o 
  -2   2  30        0.34        6.20      8.88 o 
  -1   2  30       16.83       34.56      9.14 o 
   0   2  30        1.18        1.70      8.89 o 
   1   2  30       14.08       13.53      8.26 o 
   2   2  30       14.89       15.43      8.94 o 
   3   2  30        0.36        8.62      8.62 o 
  -4   3  30        9.37        1.86      9.67 o 
  -3   3  30        1.05       10.27     10.27 o 
  -2   3  30        6.85        0.00      9.39 o 
  -1   3  30        0.27        7.05      8.73 o 
   0   3  30        5.89        5.55      5.64 o 
   1   3  30        8.17        4.33      9.86 o 
   2   3  30       22.20       15.55     10.53 o 
  -3   4  30        1.70        9.96      9.96 o 
  -2   4  30       31.34       27.06     10.59 o 
  -1   4  30       23.61       13.10     10.36 o 
   0   4  30        0.00        6.54      5.01 o 
   1   4  30        0.14        5.16      7.63 o 
  -3   0  31        1.68        4.11      8.05 o 
  -1   0  31       13.84       14.66      7.25 o 
   1   0  31        2.19        6.08      9.04 o 
   3   0  31        6.13        7.43      9.56 o 
  -4   1  31        2.04        7.12      9.10 o 
  -3   1  31        1.30       10.70     10.70 o 
  -2   1  31        0.17       13.93     13.93 o 
  -1   1  31       71.48       58.08     12.65 o 
   0   1  31        0.15        6.38      6.38 o 
   1   1  31        0.04        0.88      7.18 o 
   2   1  31        3.07        1.79      9.41 o 
   3   1  31        0.18        8.82      9.55 o 
  -4   2  31       18.00       39.17      8.81 o 
  -3   2  31        4.10       18.38      9.43 o 
  -2   2  31        8.90       24.38      8.10 o 
  -1   2  31        7.22       23.04      7.89 o 
   0   2  31       30.35       24.81      6.53 o 
   1   2  31       60.00       45.19     11.82 o 
   2   2  31        1.53        2.63      6.92 o 
  -3   3  31        0.36        8.48      8.74 o 
  -2   3  31        8.65        2.74      9.20 o 
  -1   3  31       29.21       24.23      9.70 o 
   0   3  31        6.97        6.60      6.21 o 
   1   3  31        1.45        7.88      7.30 o 
   2   3  31        4.54       11.24     11.24 o 
  -2   4  31        8.04        1.81     11.09 o 
  -1   4  31        2.12        7.93      9.55 o 
   0   4  31        0.03        4.29      8.33 o 
  -4   0  32        4.05        0.83      9.29 o 
  -2   0  32       45.57       51.50      9.60 o 
   0   0  32       42.86       40.77      6.74 o 
   2   0  32       17.80       24.85      8.31 o 
  -4   1  32       12.05        2.65     10.84 o 
  -3   1  32       27.96       45.28      9.58 o 
  -2   1  32       18.33       29.92     10.23 o 
  -1   1  32        2.95       15.09     15.09 o 
   0   1  32        3.05        4.86      5.74 o 
   1   1  32        9.86       11.45      8.35 o 
   2   1  32        6.25        4.48      9.20 o 
  -3   2  32       43.03       49.34     12.03 o 
  -2   2  32        9.61        9.58      1.97 o 
  -1   2  32        0.11        9.95      8.27 o 
   0   2  32        0.54        6.69      6.69 o 
   1   2  32        2.82        1.78      9.27 o 
   2   2  32        0.60        1.77      8.25 o 
  -2   3  32        2.11        1.90      8.98 o 
  -1   3  32        0.10        8.20      6.91 o 
   0   3  32        2.93        8.40      8.95 o 
   1   3  32       10.26       16.84      9.27 o 
  -3   0  33       26.89       40.40      9.67 o 
  -1   0  33        0.62        0.00      7.91 o 
   1   0  33        8.40        1.82      8.73 o 
  -3   1  33        8.63       11.52     11.52 o 
  -2   1  33        0.00       12.36     12.36 o 
  -1   1  33        0.43        8.07      8.33 o 
   0   1  33        3.55        3.45      6.11 o 
   1   1  33        2.74        1.77      9.17 o 
  -2   2  33        0.21       20.51      8.74 o 
  -1   2  33        3.70       11.94      8.48 o 
   0   2  33        3.47       13.13      7.24 o 
   1   2  33       18.26       19.73      9.49 o 
  -1   3  33        0.05       10.85     10.85 o 
   0   3  33        8.44        6.13      5.98 o 
  -2   0  34       23.88       24.86     10.70 o 
   0   0  34        0.25        6.72      4.64 o 
  -2   1  34       11.48       20.76      9.09 o 
  -1   1  34        0.27        0.33      6.33 o 
   0   1  34        4.67       13.26     11.33 o 
   1   1  34        4.31        6.38      8.68 o 
  -1   2  34        3.93        9.31      9.31 o 
   0   2  34        1.35        1.71      5.15 o 
  -1   0  35        8.93        1.76      8.54 o 
                                                 
